# Supplementary material for: Histone Modification Complex JMJ704‐HDA709 Negatively Regulates Salinity Tolerance in Rice
Source: Adv Sci (Weinh). 2026 Jun 1:e75873. Online ahead of print. doi: 10.1002/advs.75873 (PMC13335786; doi:10.1002/advs.75873)
Supplement: Supplementary file 2 — Supporting File 2: advs75873‐sup‐0002‐Supplementary Table S1–S4.xlsx. [file ADVS-9999-e75873-s003.xlsx]

## Sheet: Supplementary Table 1
Supplementary Table 1. RNA-seq data summary.
Samples	Treatment	Replicate	Raw reads	Clean reads	Mapped reads	Unique reads	Mapping rate	Depth	R-squared FPKM
WT	Control	1	23091703	22434063	21830587	21035523	0.9731	18.03	0.952 (1,2)
WT	Control	2	21418022	20903676	20330915	19461700	0.9726	16.8	0.978 (2,3)
WT	Control	3	23503232	22787771	22142877	21624618	0.9717	18.32	0.941 (1,3)
WT	150 mM NaCl	1	24445939	23256160	22616616	22044747	0.9725	18.69	0.981 (1,2)
WT	150 mM NaCl	2	21408481	20542566	20024893	19262297	0.9748	16.51	0.988 (2,3)
WT	150 mM NaCl	3	23972889	22903519	22269092	21621238	0.9723	18.41	0.995 (1,3)
OEJ704	Control	1	21349573	20712359	20107558	19603995	0.9708	16.65	0.940 (1,2)
OEJ704	Control	2	22272074	21692217	21073989	20528675	0.9715	17.44	0.973 (2,3)
OEJ704	Control	3	23271129	22595695	21949458	21278805	0.9714	18.16	0.981 (1,3)
OEJ704	150 mM NaCl	1	21305601	20301660	19515986	19080803	0.9613	16.32	0.990 (1,2)
OEJ704	150 mM NaCl	2	20436892	19601906	19055013	18672106	0.9721	15.76	0.984 (2,3)
OEJ704	150 mM NaCl	3	24200230	23100363	22250270	21745612	0.9632	18.57	0.989 (1,3)
OEH709	Control	1	37192342	35437520	36458439	34703617	0.9802	14.5	0.994(1,2)
OEH709	Control	2	37164604	35269716	36455905	34561017	0.9809	14.4	0.995(2,3)
OEH709	Control	3	41560037	39547768	40736552	38724283	0.9801	16.2	0.996(1,3)
OEH709	150 mM NaCl	1	39337863	36509060	38451973	35623170	0.9774	15.4	0.985(1,2)
OEH709	150 mM NaCl	2	44167195	41058284	43140204	40031293	0.9767	17.16	0.975(2,3)
OEH709	150 mM NaCl	3	39689536	36859616	38775667	35945747	0.9769	15.53	0.982(1,3)

## Sheet: Supplementary Table 2
Supplementary Table 2. ChIP-seq data summary.
Samples	Replicate	Antibody	Raw reads	Clean reads	Mapped reads	Peaks number
WT	1	H3K4me3	54332094	51449212	38409213	19160
WT	2	H3K4me3	54595328	49635178	37071270	22260
jmj704	1	H3K4me3	50006030	45343572	33957385	23994
jmj704	2	H3K4me3	52321906	48448278	36755123	24756
WT	1	H3K9ac	54306052	46778534	33005583	21049
WT	2	H3K9ac	52976682	40661594	28606923	20433
hda709	1	H3K9ac	53126474	43736496	30740646	22468
hda709	2	H3K9ac	51815840	43893654	31450909	22372
Input-WT			53167770	49484948	31491188
Input-jmj704			54092756	50879218	34839232
Input-hda709			54150494	51481496	37254747

## Sheet: Supplementary Table 3
Supplementary Table 3. Lists of the transcription factors that interacted with JMJ704.
Table showing proteins identified by Y2H that interact with JMJ704.
Locus	Genes	annotation
LOC_Os05g50900	OsFAMA	helix-loop-helix DNA-binding protein
LOC_Os03g51580		helix-loop-helix DNA-binding domain containing protein
LOC_Os08g01700		helix-loop-helix DNA-binding domain containing protein
LOC_Os01g46800	OSWRKY15	WRKY transcription factor
LOC_Os12g32250	OsWRKY85	WRKY transcription factor
LOC_Os01g53260	OsWRKY23	WRKY transcription factor
LOC_Os05g25770	OsWRKY45	WRKY transcription factor
LOC_Os04g50920	OSWRKY37	WRKY transcription factor
LOC_Os01g61080	OsWRKY24	WRKY transcription factor
Os05g0321900	OsWRKY75	WRKY transcription factor
LOC_Os04g46060	OsWRKY36, SGSD3	WRKY transcription factor; small grain and semi-dwarf 3
LOC_Os09g16510	OsWRKY74	WRKY transcription factor
LOC_Os01g43650	OsWRKY11, lla	WRKY transcription factor
LOC_Os11g29870	OsWRKY72	WRKY transcription factor
LOC_Os01g54600	OsWRKY13	WRKY transcription factor
LOC_Os02g16540	OsWRKY39	WRKY transcription factor
LOC_Os01g18584	OsWRKY9	WRKY transcription factor
LOC_Os05g49210	OsWRKY43	WRKY transcription factor

## Sheet: Supplementary Table 4
Supplementary Table 4. The primers used in this study.
Primer	Sequence（5'－3'）
Primers for constructs used for plant transformation
cr-jmj704-1-F	GCAGATGCAGACGAGAAGTTGTTTTAGAGCTAGAAATAGCAAGTTA
cr-jmj704-1-R	AACTTCTCGTCTGCATCTGCAACCTGAGCCTCAGCGCAGC
cr-hda709-1-F	ATTTGATGTGGGCGATGCCGGTTTTAGAGCTAGAAATAGCAAGTTA
cr-hda709-1-R	CGGCATCGCCCACATCAAATGCCACGGATCATCTGCACAACTC
cr-hda709-2-F	GTCGTTGAAGTAGCTCTCCGGTTTTAGAGCTAGAAATAGCAAGTTA
cr-hda709-2-R	CGGAGAGCTACTTCAACGACAACCTGAGCCTCAGCGCAGC
cr-jmj703-F	AAGCGGCTATAGTCTATTGGGTTTTAGAGCTAGAAATAGCAAGTTA
cr-jmj703-R	CCAATAGACTATAGCCGCTTGCCACGGATCATCTGCACAACTC
OE-JMJ704-F	ATAGCCGGTACCGGATCCATGGTTTCCTCCCGCGAC
OE-JMJ704-R	ATCTTTGTAATCGGATCCGCAACCTGCCAAGTGTGACC
OE-HDA709-F	ATAGCCGGTACCGGATCCATGGCCACCGGCGGGAAC
OE-HDA709-R	ATCTTTGTAATCGGATCCGTCATTGAGCCTGATACGC
Characterization of plant lines
JC-jmj704-1-F	CATTCGTCCCCAAGCAGA
JC-jmj704-1-R	AGTAGCATTTTCCAATCCCA
JC-jmj704-2-F	ACAGGCGTCCTAGTGCAAA
JC-jmj704-2-R	AGTAGCATTTTCCAATCCCA
JC-jmj703-F	CTGATGTGCCTGCCTGCTT
JC-jmj703-R	AAGCAAGCAAGGCAACAG
NTLB5	AATCCAGACCCCCGAAT
JC-hda709-F	ACACTGTTGCTTGCTGAA
JC-hda709-R	TGAAGGTGCCGAGGAGC
JC-wrky72-F	ATGGAGAACTTCCCGATA
JC-wrky72-R	TTGGGACTCCATCTCACCTACT
Primers for qRT-PCR
RT-ACTIN-F	TGAAGATCAAGGTGGTGGCAC
RT-ACTIN-R	TGCTGGACCCGACTCATCATA
RT-JMJ704-F	GCCAGTTTATTGTGACCAATGT
RT-JMJ704-R	TTCATTTCCAATTGGTAGCTGC
RT-HDA709-F	TACACCATCAACCACGTCG
RT-HDA709-R	TTGTTCCCCTGGTTCTTGTAC
RT-WRKY72-F	GCAGCCAGGTCGACATC
RT-WRKY72-R	TCTTCACGTTGCACCCTTG
RT-PRX22-F	CACTGCACTTCCTTCGACAA
RT-PRX22-R	GTTGAAGAAGAGGCCCTGGT
RT-PRX26-F	GCTACTACCGCAACCTCGTC
RT-PRX26-R	TCACTTTCCTGCAGTTGAGC
RT-PYL6-F	AGCACCGCCTCAAGAACTAC
RT-PYL6-R	GTCTTGGCGAGAGACTGGAG
RT-DREB1b-F	CTCAACTTCGCCGACTCC
RT-DREB1b-R	TCTTCTTCTTCGTCGCCATC
RT-PRX59-F	CTTCTTCCACGACTGCTTCC
RT-PRX59-R	TATCTCACCCAGCTCGCTTT
RT-PRX62-F	CTTCTTCCACGACTGCTTCC
RT-PRX62-R	GGGTTGGTGGCATTCAGATA
RT-LCT1-F	TGTTCCTCGCCTTCTCATCT
RT-LCT1-R	GCATAACCAGCAGCAGACAA
Primers for Y2H
BD-JMJ704-F	GAATTCCCGGGGATCCGTATGGTTTCCTCCCGCGAC
BD-JMJ704-R	TGCAGGTCGACGGATCCCGCAACCTGCCAAGTGTGA
BD-JMJ704-1-F	GAATTCCCGGGGATCCGTATGGTTTCCTCCCGCGAC
BD-JMJ704-1-R	TGCAGGTCGACGGATCCCCAGATGGGCAGACTAAACCT
BD-JMJ704-2-F	GAATTCCCGGGGATCCGTTAGTAATCCAAGCAGGTCAA
BD-JMJ704-2-R	TGCAGGTCGACGGATCCCGCAACCTGCCAAGTGTGA
BD-JMJ704-3-F	GAATTCCCGGGGATCCGTATGGTTTCCTCCCGCGAC
BD-JMJ704-3-R	TGCAGGTCGACGGATCCCGCAAGTATCCTGCCATCTGT
BD-JMJ704-4-F	GAATTCCCGGGGATCCGTGGGGAGGGAATATGGCACTG
BD-JMJ704-4-R	TGCAGGTCGACGGATCCCGCAACCTGCCAAGTGTGA
AD-HDA709-F	CATCGATACGGGATCCATATGGCCACCGGCGGGAAC
AD-HDA709-R	TCGAGCTCGATGGATCCCGGTCATTGAGCCTGATACGC
AD-HDA709-1-F	CATCGATACGGGATCCATGTCATGGTGCCCGCCCGC
AD-HDA709-1-R	TCGAGCTCGATGGATCCCGTCTATGTCGTCGGGGAGCTT
AD-WRKY72-F	CATCGATACGGGATCCATATGGAGAACTTCCCGATACT
AD-WRKY72-R	TCGAGCTCGATGGATCCCGCTGGAACATGTGGGAAGCA
Primers for luciferase complementation assay
JMJ704-cLUC-F	TACGCGTCCCGGGGCGGTACCATGGTTTCCTCCCGCGAC
JMJ704-cLUC-R	ACGAAAGCTCTGCAGGTCGACTCAGCAACCTGCCAAGTGTG
HDA709-nLUC-F	CGGCGCGCCACTAGTGTCGACATGGCCACCGGCGGGAAC
HDA709-nLUC-R	CGCGTACGAGATCTGGTCGACGTCATTGAGCCTGATACGC
WRKY72-nLUC-F	CGGCGCGCCACTAGTGTCGACATGGAGAACTTCCCGATACT
WRKY72-nLUC-R	CGCGTACGAGATCTGGTCGACCTGGAACATGTGGGAAGCA
Primers for pull-down (protein expression)
JMJ704-His-F	CAGCAAATGGGTCGCGGATCCATGGTTTCCTCCCGCGAC
JMJ704-His-R	ACGGAGCTCGAATTCGGATCCGCAAGTATCCTGCCATCTGT
HDA709-GST-F	CCCCTGGGATCCCCGGAATTCATGGCCACCGGCGGGAAC
HDA709-GST-R	CTCGAGTCGACCCGGGAATTCGTCATTGAGCCTGATACGC
WRKY72-GST-F	CCCCTGGGATCCCCGGAATTCATGGAGAACTTCCCGATACT
WRKY72-GST-R	CTCGAGTCGACCCGGGAATTCCTGGAACATGTGGGAAGCA
Primers for Co-IP
35S-JMJ704-FLAG-F	AACATTACGCCGAGGCCTATGGTTTCCTCCCGCGAC
35S-JMJ704-FLAG-R	ATAGGGAAGAGGCCTGCAACCTGCCAAGTGTGA
35S-HDA709-GFP-F	CATCTGGCGGAGGTGGTACCATGGCCACCGGCGGGAAC
35S-HDA709-GFP-R	CTAGAGGATCCCCGGGTACCGTCATTGAGCCTGATA
35S-WRKY72-GFP-F	CATCTGGCGGAGGTGGTACCATGGAGAACTTCCCGATACT
35S-WRKY72-GFP-R	CTAGAGGATCCCCGGGTACCCTACTGGAACATGTGGGAAGCA
Primers for EMSA
EMSA-PRX22-F	TGAAATAATTTGACTTTGAGCAAAGTCAAAACGTCT
EMSA-PRX22-R	AGACGTTTTGACTTTGCTCAAAGTCAAATTATTTCA
EMSA-PRX26-F	TCGCACGCACTTGACTGACAGCCACT
EMSA-PRX26-R	AGTGGCTGTCAGTCAAGTGCGTGCGA
EMSA-PYL6-F	ATTTATTAATGACCCTTTGAAT
EMSA-PYL6-R	ATTCAAAGGGTCATTAATAAAT
EMSA-DREB1b-F	CATGGCATCTTTGACTAAAACTG
EMSA-DREB1b-R	CAGTTTTAGTCAAAGATGCCATG
Primers for Dual-luciferase transient expression assay
TF-WRKY72-F	CGGGATCCCGATGGAGAACTTCCCGATACT
TF-WRKY72-R	GGAATTCCCTGGAACATGTGGGAAGCA
PGREEN-PRX22-F	GTGGAGATCGAATTCCCATGGTGGATACCTCCCAGAGCA
PGREEN-PRX22-R	TGTTTTTGGCGTCTTCCATGGCTCGTCGTACTCGTACTGAT
PGREEN-PRX26-F	GTGGAGATCGAATTCCCATGGAAACAGCGGAACAGAGCA
PGREEN-PRX26-R	TGTTTTTGGCGTCTTCCATGGACCGACGAACCAGCAAGAG
PGREEN-PYL6-F	GTGGAGATCGAATTCCCATGGCCCTGCTGGTACTTCTGA
PGREEN-PYL6-R	TGTTTTTGGCGTCTTCCATGGTTCTATGCGGCGATGAGG
PGREEN-DREB1b-F	GTGGAGATCGAATTCCCATGGTCTTCTCACTTCTTCCAGCTATCGT
PGREEN-DREB1b-R	TGTTTTTGGCGTCTTCCATGGTGACTCTCTCTGGTTCACTTCGCCG
Primers for ChIP assays
ChIP-PRX22-P0-F	AGGTGGAACCCACTCTAT
ChIP-PRX22-P0-R	TCGTTGTTTAAGGGTGGG
ChIP-PRX22-P1-F	GAACAAGACCCTCCGCAAGT
ChIP-PRX22-P1-R	TCCTCAGACGCGAAACTGG
ChIP-PRX26-P0-F	CGAAAGCAGCCAGCTAACC
ChIP-PRX26-P0-R	ATGATGGGTGCGGGAGGGAG
ChIP-PRX26-P1-F	AACTTCCGCACCCGCGTCTA
ChIP-PRX26-P1-R	GGCGAAGTCCGACGAGAAGG
ChIP-PYL6-P0-F	CTAAACCGACAATTAGGC
ChIP-PYL6-P0-R	TGACCGTTTGATTGAGCC
ChIP-PYL6-P1-F	AGCCACGTCCTCAGCTTCCG
ChIP-PYL6-P1-R	GAGCTTCTCGGCGGTCTTGG
ChIP-DREB1b-P0-F	CGAACGCAGCCTTAGAGT
ChIP-DREB1b-P0-R	CTCTAACTTGACGAGGGA
ChIP-DREB1b-P1-F	AGGGCCGCCTGCCTCAACTT
ChIP-DREB1b-P1-R	ATCCCGCCGAACCTGAACCC
ChIP-PRX59-P0-F	AGATCCGAGAATCCATGCTG
ChIP-PRX59-P0-R	CGACTTGGGCTAATCCATTT
ChIP-PRX59-P1-F	GTCCAAGCTGGGTATGGTTG
ChIP-PRX59-P1-R	GGAAGCAGTCGTGGAAGAAG
ChIP-PRX62-P0-F	ATGAGCCATCTTTCCCTGGT
ChIP-PRX62-P0-R	TCACACGTACACTTCCTCCAA
ChIP-PRX62-P1-F	GTCCTGCAGCTTGTCTCCAC
ChIP-PRX62-P1-R	GTGACCTGTGGGAAGCAGTC
ChIP-LCT1-P0-F	CAACCGTTCGGTTTGATCTT
ChIP-LCT1-P0-R	CGGGAGAGAGAGAGAGTGGA
ChIP-LCT1-P1-F	ACTAGAACTACAAGAAGGTGAGCC
ChIP-LCT1-P1-R	TCTGTCATACAATCCTACCTCTCG
ChIP-GL1-3-P0-F	TCGACTAGCCCACATCTTACG
ChIP-GL1-3-P0-R	AGAGGGAGGAGCGAAAAGTC
ChIP-GL1-3-P1-F	CAGGAGTGGAGGGAGCAAG
ChIP-GL1-3-P1-R	AGTCCCACTCGGTGTCGAT
