# Supplementary material for: Histone Modification Complex JMJ704‐HDA709 Negatively Regulates Salinity Tolerance in Rice
Source: Adv Sci (Weinh). 2026 Jun 1:e75873. Online ahead of print. doi: 10.1002/advs.75873 (PMC13335786; doi:10.1002/advs.75873)
Supplement: Supplementary file 3 — Supporting File 3: advs75873‐sup‐0003‐Data.zip. [file ADVS-9999-e75873-s002.zip]

Archive with 2 entries (2 files):
- Supplementary Dataset.xlsx
- Raw_Uncropped_Western_Blot_Images.pdf
