# Supplementary material for: Histone Modification Complex JMJ704‐HDA709 Negatively Regulates Salinity Tolerance in Rice
Source: Adv Sci (Weinh). 2026 Jun 1:e75873. Online ahead of print. doi: 10.1002/advs.75873 (PMC13335786; doi:10.1002/advs.75873)
Supplement: Supplementary file 3 — Supporting File 3: advs75873‐sup‐0003‐Data.zip. [file ADVS-9999-e75873-s002.zip › Supplementary Dataset.xlsx]

## Sheet: Dataset 1
Sypplenmentary Dataset 1. The overlapping genes between salt-repressed and downregulated genes in JMJ704 overexpression plants.
MSU ID	RAP_ID	Gene annotation	RAP-DB Gene Symbol Synonym(s)	RAP-DB Gene Name Synonym(s)	CGSNL Gene Symbol	CGSNL Gene Name	Oryzabase Gene Symbol Synonym(s)	Oryzabase Gene Name Synonym(s)	GO	InterPro
LOC_Os01g09700	Os01g0192900	1-aminocyclopropane-1-carboxylic acid synthase, Submergence response	OS-ACS5	1-aminocyclopropane-1-carboxylic acid synthase 5	ACS5	ACC SYNTHASE 5	OsACS5, OS-ACS5, OsBphi008a	ACC synthase 5, 1-aminocyclopropane-1-carboxylic acid synthase 5	Biological Process: biosynthetic process (GO:0009058), Molecular Function: catalytic activity (GO:0003824), Molecular Function: pyridoxal phosphate binding (GO:0030170)	Aminotransferases, class-I, pyridoxal-phosphate-binding site (IPR004838), Aminotransferase, class I/classII (IPR004839), Pyridoxal phosphate-dependent transferase, major domain (IPR015421), Pyridoxal phosphate-dependent transferase, small domain (IPR015422), Pyridoxal phosphate-dependent transferase (IPR015424)
LOC_Os06g35940	Os06g0552900	A member of FT (FLOWERING LOCUS T)-like family, Modulation of the heading date and plant architecture	OsFTL12	FT-like gene 12, Flowering Locus T-like 12	FTL12	FLOWERING TIME LIKE GENE 12	OsFTL12, FT-L11	FT-like gene 12, FT-like gene 11	NA	Phosphatidylethanolamine-binding, conserved site (IPR001858), Phosphatidylethanolamine-binding protein (IPR008914), Phosphatidylethanolamine-binding protein, eukaryotic (IPR035810), PEBP-like superfamily (IPR036610)
LOC_Os12g05980	Os12g0156000	A member of S40 gene family, Leaf senescence, Response to pathogen infection	OsS40-11	S40 protein 11	S40-11	S40 PROTEIN 11	OsS40-11	S40 protein 11	NA	Senescence regulator S40 (IPR007608)
LOC_Os04g39110	Os04g0465300	A member of the GAST (gibberellin (GA)-Stimulated Transcript) family, Cell division, Differentiation of panicles	GASR2, OsGASR2	GA-stimulated transcript homolog 2, GA-stimulated transcript-related gene 2	NA	NA	OsGASR2, GASR2	GAST (GA-stimulated transcript) homolog 2, GAST homolog 2, GA-stimulated transcript homolog 2, GA-stimulated transcript-related gene 2	NA	Gibberellin regulated protein (IPR003854)
LOC_Os03g01290	Os03g0103000	Similar to Nitrate transporter.	NA	NA	NRT1.1C	NITRATE TRANSPORTER 1.1C	OsNRT1.1C, OsNPF6.4, NPF6.4	nitrate transporter 1.1C, NRT1/PTR FAMILY 6.4	Biological Process: oligopeptide transport (GO:0006857), Biological Process: transmembrane transport (GO:0055085), Cellular Component: membrane (GO:0016020), Molecular Function: transmembrane transporter activity (GO:0022857)	Proton-dependent oligopeptide transporter family (IPR000109), PTR2 family proton/oligopeptide symporter, conserved site (IPR018456), MFS transporter superfamily (IPR036259)
LOC_Os04g50950	Os04g0597800	A member of the nitrate transporter 1/peptide transporter family (NPF), PTR/NRT1 transporter, Peptide transporter, Contribution to nitrogen allocation and grain yield	OsPTR6, OsNPF7.3	PTR/NRT1 transporter 6, nitrate transporter 1/peptide transporter family 7.3	PTR6	PROTEIN TRANSPORTER 6	OsPTR6, OsNRT1;2, NRT1;2, OsNPF7.3, NPF7.3	PTR/NRT1 transporter 6, nitrate transporter 1/peptide transporter family 7.3, PTR/NRT1 family 7.3, NITRATE TRANSPORTER 1/PEPTIDE TRANSPORTER 7.3	Biological Process: transmembrane transport (GO:0055085), Cellular Component: membrane (GO:0016020), Molecular Function: transmembrane transporter activity (GO:0022857)	Proton-dependent oligopeptide transporter family (IPR000109), MFS transporter superfamily (IPR036259)
LOC_Os05g39580	Os05g0473000	Streptomyces cyclase/dehydrase family protein.	NA	NA	PYL/RCAR6	PYRABACTIN RESISTANCE 1 LIKE/REGULATORY COMPONENTS OF ABA RECEPTOR 6	OsPYL/RCAR6, PYL6, OsPYL6, OsPYL5, PYL5	pyrabactin resistance-like 6, PYR1-like 5, pyrabactin resistance 1-like 5	NA	Polyketide cyclase/dehydrase (IPR019587), START-like domain superfamily (IPR023393)
LOC_Os03g18600	Os03g0297600	ABA receptor, Drought tolerance	OsPYL6	pyrabactin resistance 1-like 6	PYL/RCAR4	PYRABACTIN RESISTANCE 1 LIKE/REGULATORY COMPONENTS OF ABA RECEPTOR 4	OsPYL/RCAR4, PYL4, OsPYL4, OsPYL6, PYL6	pyrabactin resistance-like 4, PYR1-like 6, pyrabactin resistance 1-like 6	NA	Polyketide cyclase/dehydrase (IPR019587), START-like domain superfamily (IPR023393)
LOC_Os10g42280	Os10g0573400	Abscisic acid receptor, ABA signaling	OsRCAR10	REGULATORY COMPONENTS OF ABA RECEPTORS10	PYL/RCAR10	PYRABACTIN RESISTANCE 1 LIKE/REGULATORY COMPONENTS OF ABA RECEPTOR 10	OsPYL/RCAR10, PYL10, OsPYL10, OsPYL1, PYL1, R10, OsPYL/R10	pyrabactin resistance-like 10, PYR1-like 1, pyrabactin resistance 1-like 1	NA	Polyketide cyclase/dehydrase (IPR019587), START-like domain superfamily (IPR023393)
LOC_Os01g72910	Os01g0959200	Abscisic acid-stress-ripening (ASR) protein, Positive regulation of salt and drought tolerance	OsASR1	abscisic acid-stress-ripening 1	ASR4	ABSCISIC ACID-STRESS-RIPENING-INDUCIBLE 4 PROTEIN	Asr4, OsASR6, OsASR2, Asr2, OsASR1, ASR1	Abiotic Stress Responsive 6, "ABA-, stress and ripening-induced protein 2"	NA	ABA/WDS induced protein (IPR003496)
LOC_Os03g17350	Os03g0281900	ATP-binding cassette (ABC) transporter, Hypodermal suberization of roots, Salt stress tolerance	ABCG5, OsABCG5, RCN1/OsABCG5	ABC TRANSPORTER G FAMILY MEMBER 5, ATP-binding cassette protein subfamily G member 5, ABC transporter superfamily ABCG subgroup member 5	ABCG5	ABC TRANSPORTER G FAMILY MEMBER 5	OsABCG5	ATP-binding cassette protein subfamily G member 5, ABC transporter superfamily ABCG subgroup member 5	Cellular Component: membrane (GO:0016020), Molecular Function: ABC-type transporter activity (GO:0140359), Molecular Function: ATP binding (GO:0005524), Molecular Function: ATP hydrolysis activity (GO:0016887)	ABC transporter-like, ATP-binding domain (IPR003439), AAA+ ATPase domain (IPR003593), ABC-2 type transporter, transmembrane domain (IPR013525), ABC transporter-like, conserved site (IPR017871), P-loop containing nucleoside triphosphate hydrolase (IPR027417), ABC transporter family G domain (IPR043926)
LOC_Os06g38120	Os06g0579200	Low-affinity cation transporter, Regulation of cadmium transport to the grains	OsLCT1	Low-affinity cation transporter 1	LCT1	LOW-AFFINITY CATION TRANSPORTER 1	OsLCT1	Low-affinity cation transporter 1	NA	NA
LOC_Os04g32920	Os04g0401700	Potassium transporter, Potassium mediated growth, Salt tolerance	HAK1, OsHAK1	HIGH-AFFINITY POTASSIUM(K+) TRANSPORTER 1, High-affinity Potassium(K+) Transporter 1, Potassium transporter 1	LCS	LOW CS ACCUMULATION	OsHAK1, HAK1	High-affinity Potassium(K+) Transporter 1, Potassium transporter 1, low Cs accumulation	Biological Process: potassium ion transmembrane transport (GO:0071805), Cellular Component: membrane (GO:0016020), Molecular Function: potassium ion transmembrane transporter activity (GO:0015079)	Potassium transporter (IPR003855)
LOC_Os01g45760	Os01g0645400	Flavin monooxygenase-like enzyme , Auxin biosynthesis	YUCCA1, OsYUCCA1, OsYUC1	YUCCA-LIKE GENE 1, (YUCCA-like gene)	YUCCA1	YUCCA-LIKE GENE 1	OsYUCCA1, OsYUC1, YUC1	(YUCCA-like gene)	Molecular Function: N, N-dimethylaniline monooxygenase activity (GO:0004499), Molecular Function: NADP binding (GO:0050661), Molecular Function: flavin adenine dinucleotide binding (GO:0050660)	Flavin monooxygenase FMO (IPR000960), Flavin monooxygenase-like (IPR020946), FAD/NAD(P)-binding domain superfamily (IPR036188)
LOC_Os01g09990	Os01g0196300	Basic helix-loop-helix (bHLH) transcription factor, Diterpenoid phytoalexin factor, Biosynthesis of diterpenoid phytoalexins, Stress response	DPF, OsbHLH025	DITERPENOID PHYTOALEXIN FACTOR, basic helix-loop-helix protein 025	DPF	DITERPENIOD PHYTOALEXIN FACTOR	OsbHLH025, bHLH025, bHLH25	basic helix-loop-helix protein 025	Molecular Function: protein dimerization activity (GO:0046983)	Myc-type, basic helix-loop-helix (bHLH) domain (IPR011598), Helix-loop-helix DNA-binding domain superfamily (IPR036638), Transcription factor bHLH92/bHLH041-like (IPR044658), Transcription factor bHLH95-like, basic helix-loop-helix domain (IPR045239)
LOC_Os01g09080	Os01g0185900	Similar to WRKY 1 (Fragment).	NA	NA	WRKY107	WRKY GENE 107	OsWRKY107	NA	Biological Process: regulation of DNA-templated transcription (GO:0006355), Molecular Function: DNA-binding transcription factor activity (GO:0003700), Molecular Function: sequence-specific DNA binding (GO:0043565)	WRKY domain (IPR003657), WRKY domain superfamily (IPR036576), WRKY transcription factor, plant (IPR044810)
LOC_Os02g46780	Os02g0695200	R2R3-MYB transcription factor 29	Os2R_MYB29	R2R3-MYB Transcription Factor 29	NA	NA	OsMYB58/63-L, MYB58/63-L, OsMYB58/63a, MYB58/63a, Os2R_MYB29, 2R_MYB29	OsMyb4-like protein, R2R3-MYB Transcription Factor 29	NA	SANT/Myb domain (IPR001005), Homeobox-like domain superfamily (IPR009057), Myb domain (IPR017930)
LOC_Os03g60509	Os03g0819600	Chalcone isomerase (EC 5.5.1.6), Flavonoid biosynthesis	OsCHI, GH1, gh1	chalcone isomerase, golden hull and internode 1	CHI3	CHALCONE ISOMERASE 3	gh1, GH1, OsGH1, OsCHI, Cfi, CHI, OsCHI3	gold hull and internode 1, chalcone isomerase, chalcone flavonone isomerase, chalcone-flavonone isomerase	Biological Process: flavonoid biosynthetic process (GO:0009813), Molecular Function: chalcone isomerase activity (GO:0045430), Molecular Function: intramolecular lyase activity (GO:0016872)	Chalcone isomerase (IPR016087), Chalcone isomerase, 3-layer sandwich (IPR016088), Chalcone isomerase, orthogonal bundle domain superfamily (IPR016089), Chalcone isomerase superfamily (IPR036298), Chalcone--flavonone isomerase (IPR044164)
LOC_Os02g43970	Os02g0657000	DREB-like protein, AP2/EREBP-type transcription factor, Drought tolerance, Seed germination, Response to abiotic stress	ARAG1, OsAP211	ABA responsive AP2-like gene 1	ERF35	ETHYLENE RESPONSE FACTOR 35	OsERF#035, OsERF035, OsERF35, AP2/EREBP#148, AP2/EREBP148, OsAP211, ARAG1, OsARAG1	ethylene response factor 35, APETALA2/ethylene-responsive element binding protein 148, AP2/EREBP-type transcription factor OsAP211, ABA responsive AP2-like gene 1	Biological Process: regulation of DNA-templated transcription (GO:0006355), Molecular Function: DNA binding (GO:0003677), Molecular Function: DNA-binding transcription factor activity (GO:0003700)	AP2/ERF domain (IPR001471), DNA-binding domain superfamily (IPR016177), AP2/ERF domain superfamily (IPR036955)
LOC_Os06g03810	Os06g0128800	Ca<sup>2+</sup>-sensor protein, Suppression of rice immunity, Promotion of ROS scavenging	ROD1	RESISTANCE OF RICE TO DISEASES1	ROD1	RESISTANCE OF RICE TO DISEASES 1	OsROD1	RESISTANCE OF RICE TO DISEASES1	Biological Process: defense response (GO:0006952)	C2 domain (IPR000008), C2 domain superfamily (IPR035892), SRC2/BAP, C2 domain (IPR044750)
LOC_Os01g22230	Os01g0326000	Similar to Peroxidase (Fragment).	NA	NA	NA	NA	prx12, PRX12, OsPRX12	class III peroxidase 12	Biological Process: hydrogen peroxide catabolic process (GO:0042744), Biological Process: response to oxidative stress (GO:0006979), Molecular Function: heme binding (GO:0020037), Molecular Function: peroxidase activity (GO:0004601)	Plant peroxidase (IPR000823), Haem peroxidase (IPR002016), Haem peroxidase superfamily (IPR010255), Peroxidases heam-ligand binding site (IPR019793), Peroxidase, active site (IPR019794), Secretory peroxidase (IPR033905)
LOC_Os01g73200	Os01g0963000	Similar to Peroxidase BP 1 precursor.	NA	NA	PRX22	CLASS III PEROXIDASE 22	prx22, OsPRX22, OsPOD	class III peroxidase 22, peroxidase BP1	Biological Process: hydrogen peroxide catabolic process (GO:0042744), Biological Process: response to oxidative stress (GO:0006979), Molecular Function: heme binding (GO:0020037), Molecular Function: peroxidase activity (GO:0004601)	Plant peroxidase (IPR000823), Haem peroxidase (IPR002016), Haem peroxidase superfamily (IPR010255), Peroxidases heam-ligand binding site (IPR019793), Peroxidase, active site (IPR019794), Secretory peroxidase (IPR033905)
LOC_Os02g14160	Os02g0236600	Peroxidase P7 (EC 1.11.1.7) (TP7).	NA	NA	NA	NA	prx27, PRX27, OsPRX27	class III peroxidase 27	Biological Process: hydrogen peroxide catabolic process (GO:0042744), Biological Process: response to oxidative stress (GO:0006979), Molecular Function: heme binding (GO:0020037), Molecular Function: peroxidase activity (GO:0004601)	Plant peroxidase (IPR000823), Haem peroxidase (IPR002016), Haem peroxidase superfamily (IPR010255), Peroxidases heam-ligand binding site (IPR019793), Peroxidase, active site (IPR019794), Secretory peroxidase (IPR033905)
LOC_Os03g13200	Os03g0234900	Similar to Peroxidase (EC 1.11.1.7).	NA	NA	PRX39	CLASS III PEROXIDASE 39	prx39, OsPRX39, OsPRX-A2, PRX-A2, POD39, OsPOD39	class III peroxidase 39	Biological Process: hydrogen peroxide catabolic process (GO:0042744), Biological Process: response to oxidative stress (GO:0006979), Molecular Function: heme binding (GO:0020037), Molecular Function: peroxidase activity (GO:0004601)	Plant peroxidase (IPR000823), Haem peroxidase (IPR002016), Haem peroxidase superfamily (IPR010255), Peroxidases heam-ligand binding site (IPR019793), Secretory peroxidase (IPR033905)
LOC_Os04g59150	Os04g0688100	Peroxidase (EC 1.11.1.7).	NA	NA	NA	NA	prx59, OsPRX59	class III peroxidase 59	Biological Process: hydrogen peroxide catabolic process (GO:0042744), Biological Process: response to oxidative stress (GO:0006979), Molecular Function: heme binding (GO:0020037), Molecular Function: peroxidase activity (GO:0004601)	Plant peroxidase (IPR000823), Haem peroxidase (IPR002016), Haem peroxidase superfamily (IPR010255), Peroxidases heam-ligand binding site (IPR019793), Peroxidase, active site (IPR019794), Secretory peroxidase (IPR033905)
LOC_Os04g59200	Os04g0688500	Peroxidase (EC 1.11.1.7).	NA	NA	NA	NA	prx62, OsPRX62	class III peroxidase 62	Biological Process: hydrogen peroxide catabolic process (GO:0042744), Biological Process: response to oxidative stress (GO:0006979), Molecular Function: heme binding (GO:0020037), Molecular Function: peroxidase activity (GO:0004601)	Plant peroxidase (IPR000823), Haem peroxidase (IPR002016), Haem peroxidase superfamily (IPR010255), Peroxidases heam-ligand binding site (IPR019793), Peroxidase, active site (IPR019794), Secretory peroxidase (IPR033905)
LOC_Os05g04500	Os05g0135500	Haem peroxidase family protein.	NA	NA	NA	NA	prx71, Osprx71	class III peroxidase 71, Peroxidase 63	Biological Process: hydrogen peroxide catabolic process (GO:0042744), Biological Process: response to oxidative stress (GO:0006979), Molecular Function: heme binding (GO:0020037), Molecular Function: peroxidase activity (GO:0004601)	Plant peroxidase (IPR000823), Haem peroxidase (IPR002016), Haem peroxidase superfamily (IPR010255), Peroxidases heam-ligand binding site (IPR019793), Secretory peroxidase (IPR033905)
LOC_Os05g41990	Os05g0499300	Similar to Peroxidase (EC 1.11.1.7).	NA	NA	POX1	PEROXIDASE 1	Pox1(Px, Pe), PRX74, Px, Pe, Pox1, prx74	Peroxidase1, Peroxidase 1 precursor, Peroxidase 1, Peroxidase-1, class III peroxidase 74	Biological Process: hydrogen peroxide catabolic process (GO:0042744), Biological Process: response to oxidative stress (GO:0006979), Molecular Function: heme binding (GO:0020037), Molecular Function: peroxidase activity (GO:0004601)	Plant peroxidase (IPR000823), Haem peroxidase (IPR002016), Haem peroxidase superfamily (IPR010255), Peroxidases heam-ligand binding site (IPR019793), Peroxidase, active site (IPR019794), Secretory peroxidase (IPR033905)
LOC_Os07g48060	Os07g0677600	Similar to Cationic peroxidase.	NA	NA	PRX115	PEROXIDASE 115	prx115, OsPRX115	class III peroxidase 115	Biological Process: hydrogen peroxide catabolic process (GO:0042744), Biological Process: response to oxidative stress (GO:0006979), Molecular Function: heme binding (GO:0020037), Molecular Function: peroxidase activity (GO:0004601)	Plant peroxidase (IPR000823), Haem peroxidase (IPR002016), Haem peroxidase superfamily (IPR010255), Peroxidases heam-ligand binding site (IPR019793), Peroxidase, active site (IPR019794), Secretory peroxidase (IPR033905)
LOC_Os02g36414	Os02g0573500	Monosaccharide transporter (STP subfamily), STP protein 10, Osmotic and drought stress response, Response to sucrose and fructose treatments	OsSTP10	STP protein 10	STP10	SUGAR TRANSPORT PROTEIN 10	OsSTP10	Sugar transporter STP10, STP protein 10, monosaccharide transporter STP10	Biological Process: monosaccharide transmembrane transport (GO:0015749), Biological Process: transmembrane transport (GO:0055085), Cellular Component: membrane (GO:0016020), Molecular Function: carbohydrate transmembrane transporter activity (GO:0015144), Molecular Function: monosaccharide transmembrane transporter activity (GO:0015145), Molecular Function: transmembrane transporter activity (GO:…	Sugar/inositol transporter (IPR003663), Major facilitator, sugar transporter-like (IPR005828), Sugar transporter, conserved site (IPR005829), Major facilitator superfamily domain (IPR020846), MFS transporter superfamily (IPR036259), Sugar transport protein STP/MST-like, plant (IPR044778), Sugar transport protein STP/Polyol transporter PLT, plant (IPR045262)
LOC_Os11g38160	Os11g0594000	Monosaccharide transporter (STP subfamily), STP protein 28, Salt, osmotic and drought stress response	OsSTP28	STP protein 28	STP28	SUGAR TRANSPORT PROTEIN 28	OsSTP28	Sugar transporter STP28, STP protein 28, monosaccharide transporter STP28	Biological Process: monosaccharide transmembrane transport (GO:0015749), Biological Process: transmembrane transport (GO:0055085), Cellular Component: membrane (GO:0016020), Molecular Function: carbohydrate transmembrane transporter activity (GO:0015144), Molecular Function: monosaccharide transmembrane transporter activity (GO:0015145), Molecular Function: transmembrane transporter activity (GO:…	Sugar/inositol transporter (IPR003663), Major facilitator, sugar transporter-like (IPR005828), Sugar transporter, conserved site (IPR005829), Major facilitator superfamily domain (IPR020846), MFS transporter superfamily (IPR036259), Sugar transport protein STP/MST-like, plant (IPR044778), Sugar transport protein STP/Polyol transporter PLT, plant (IPR045262)
LOC_Os04g37980	Os04g0452700	Monosaccharide transporter 1 (STP subfamily), STP protein 1, Osmotic stress response, Response to sucrose, glucose, and fructose treatments	OsMST1, OsSTP1	Monosaccharide transporter 1, STP protein 1	MST1	MONOSACCHARIDE TRANSPORTER 1	OsMST1, OsSTP1, STP1	monosaccharide transporter 1, Sugar Transport Protein 1, STP protein 1, monosaccharide transporter STP1	Biological Process: monosaccharide transmembrane transport (GO:0015749), Biological Process: transmembrane transport (GO:0055085), Cellular Component: membrane (GO:0016020), Molecular Function: carbohydrate transmembrane transporter activity (GO:0015144), Molecular Function: monosaccharide transmembrane transporter activity (GO:0015145), Molecular Function: transmembrane transporter activity (GO:…	Sugar/inositol transporter (IPR003663), Major facilitator, sugar transporter-like (IPR005828), Sugar transporter, conserved site (IPR005829), Major facilitator superfamily domain (IPR020846), MFS transporter superfamily (IPR036259), Sugar transport protein STP/MST-like, plant (IPR044778), Sugar transport protein STP/Polyol transporter PLT, plant (IPR045262)
LOC_Os05g09740	Os05g0190300	Acid phosphatase (Class B) family protein.	NA	NA	NA	NA	NA	NA	NA	Acid phosphatase, class B-like (IPR005519), Vegetative storage protein/acid phosphatase (IPR014403), HAD superfamily (IPR023214), HAD-like superfamily (IPR036412)
LOC_Os04g56910	Os04g0664600	Agmatine hydroxycinnamoyl transferase, Positively regulation of rice resistance against M. oryzae, Biosynthesis of phenolamide	OsAHT2	agmatine hydroxycinnamoyl transferase 2	AHT2	AGMATINE HYDROXYCINNAMOYL TRANSFERASE 2	OsAHT2	agmatine hydroxycinnamoyl acyltransferase, agmatine N-hydroxycinnamoyl- transferase, feruloylagmatine synthase, agmatine hydroxycinnamoyl transferase 2	NA	Chloramphenicol acetyltransferase-like domain superfamily (IPR023213)
LOC_Os01g07420	Os01g0168800	Alpha/beta hydrolase fold-1 domain containing protein.	NA	NA	NA	NA	NA	NA	NA	Alpha/beta hydrolase fold-1 (IPR000073), Alpha/Beta hydrolase fold (IPR029058)
LOC_Os10g37710	Os10g0521400	Alpha/beta hydrolase fold-1 domain containing protein.	NA	NA	NA	NA	NA	NA	NA	Alpha/beta hydrolase fold-1 (IPR000073), Alpha/Beta hydrolase fold (IPR029058)
LOC_Os08g41780	Os08g0529800	Alpha/beta hydrolase fold-1 domain containing protein.	NA	NA	NA	NA	NA	NA	Biological Process: lipid metabolic process (GO:0006629), Molecular Function: hydrolase activity, acting on ester bonds (GO:0016788)	Partial AB-hydrolase lipase domain (IPR006693), Lipase, eukaryotic (IPR025483), Alpha/Beta hydrolase fold (IPR029058)
LOC_Os09g28690	Os09g0461500	Alpha/beta hydrolase fold-3 domain containing protein.	NA	NA	NA	NA	NA	NA	Molecular Function: hydrolase activity (GO:0016787)	Alpha/beta hydrolase fold-3 (IPR013094), Alpha/Beta hydrolase fold (IPR029058), Lipase, GDXG, putative serine active site (IPR033140)
LOC_Os08g36910	Os08g0473900	Alpha-amylase 3D, Regulation of seed germination	RAmy3D	alpha-Amylase 3D	AMY3D	ALPHA-AMYLASE 3D	Amy3D/E*(RAmy3D/E), alpha Amy3, AmyII-4, AMY1.3, Amy3D, Amy3D/E*, RAmy3D/E, Amy3D_E, Amy8, aAmy3, RAmy3D, OsAmy3D, alphaAmy3, OsRamy3D	Alpha-amylase3D, Alpha-amylase isozyme 3D precursor, Alpha-amylase isozyme 3D, Alpha-amylase-3D, Amylase-8	Biological Process: carbohydrate metabolic process (GO:0005975), Molecular Function: alpha-amylase activity (GO:0004556), Molecular Function: calcium ion binding (GO:0005509), Molecular Function: cation binding (GO:0043169)	Alpha amylase (IPR006046), Glycosyl hydrolase, family 13, catalytic domain (IPR006047), Alpha-amylase, C-terminal beta-sheet (IPR012850), Alpha-amylase, plant (IPR013775), Glycosyl hydrolase, all-beta (IPR013780), Glycoside hydrolase superfamily (IPR017853)
LOC_Os05g39990	Os05g0477600	Alpha-expansin OsEXPA4.	NA	NA	EXPA4	ALPHA-EXPANSIN 4	OsEXP4 (Os-EXP4), OsEXPA4, OsEXP4, Os-EXP4, OsaEXPa1.22	Rice expansin-4, Expansin-A4, Alpha-expansin-4	Biological Process: plant-type cell wall organization (GO:0009664), Cellular Component: extracellular region (GO:0005576)	Expansin (IPR002963), Expansin/pollen allergen, DPBB domain (IPR007112), Expansin, cellulose-binding-like domain (IPR007117), Expansin/Lol pI (IPR007118), RlpA-like protein, double-psi beta-barrel domain (IPR009009), Expansin, cellulose-binding-like domain superfamily (IPR036749), RlpA-like domain superfamily (IPR036908)
LOC_Os05g34980	Os05g0424000	Amino acid permease, Transport of amino acids	OsAAP11F, AAP11F, OsAAP7, AAP7	amino acid permease 11F, amino acid permease 7, amino acid/auxin permease 7	AAP11F	AMINO ACID PERMEASE 11F	OsAAP11F, OsAAP7, AAP7, FCO7	amino acid permease 11F, amino acid permease 7, amino acid/auxin permeate 7, Functioning in Cesium Over-transport 7	NA	Amino acid transporter, transmembrane domain (IPR013057)
LOC_Os04g56470	Os04g0659800	Amino acid transporter, Nitrogen metabolism, Regulation of axillary bud outgrowth	OsAAP14	amino acid permease 14	AAP7B	AMINO ACID PERMEASE 7B	OsAAP7B, OsAAP14, AAP14, OsAAP14a, OsAAP14b, OsMBTB9, MBTB9	amino acid permease 7B, amino acid permease 14, amino acid/auxin permease 14, M BTB-type E3 ubiquitin ligase 9	NA	Amino acid transporter, transmembrane domain (IPR013057)
LOC_Os01g41420	Os01g0597600	Amino acid transporter-like protein, Thiamethoxam (THX) uptake and its systemic distribution for controlling the brown planthopper	OsATL15	amino acid transporter-like 15	NA	NA	OsATL15, ATL15	amino acid transporter-like 15	NA	Amino acid transporter, transmembrane domain (IPR013057)
LOC_Os03g25920	Os03g0375900	Amino acid/polyamine transporter I family protein.	NA	NA	NA	NA	OsLAT4, LAT4	NA	Molecular Function: transmembrane transporter activity (GO:0022857)	Polyamine transporter RMV1-like (IPR044566)
LOC_Os10g09930	Os10g0178200	Ankyrin repeat containing protein.	NA	NA	NA	NA	NA	NA	NA	NA
LOC_Os07g33660	Os07g0520800	Ankyrin repeat-containing domain domain containing protein.	NA	NA	NA	NA	NA	NA	Biological Process: granum assembly (GO:0090391), Biological Process: intracellular protein transport (GO:0006886), Cellular Component: chloroplast stroma (GO:0009570)	Ankyrin repeat-containing domain superfamily (IPR036770), Protein LHCP TRANSLOCATION DEFECT-like (IPR044242)
LOC_Os12g41060	Os12g0603300	AP2/ERF domain containing protein, Flood tolerance (Nipponbare: pseudogene), Regulation of the internode elongation in response to submergence	SKL3-2	SK-LIKE 3-2, SNORKEL-LIKE 3-2	ERF112	ETHYLENE RESPONSE FACTOR 112	OsERF#112, OsERF112, AP2/EREBP#009, AP2/EREBP9, SKL3, OsSKL3, SKL3-1, SKL3-2, SKL3-3, SKL3-1C9285, SKL3-2Nipponbare, SKL3-3C9285	ethylene response factor 112, APETALA2/ethylene-responsive element binding protein 9, SK-LIKE 3, SNORKEL-LIKE 3	Biological Process: regulation of DNA-templated transcription (GO:0006355), Molecular Function: DNA binding (GO:0003677), Molecular Function: DNA-binding transcription factor activity (GO:0003700)	AP2/ERF domain (IPR001471), DNA-binding domain superfamily (IPR016177), AP2/ERF domain superfamily (IPR036955)
LOC_Os09g20090	Os09g0365900	Apoplastic protein, Ascorbate oxidase, Induction of cell death in ozone stress, Abiotic stress response	OsORAP1, OsAAO4	OZONE-RESPONSIVE APOPLASTIC PROTEIN 1, ascorbate oxidase 4	ORAP1	OZONE-RESPONSIVE APOPLASTIC PROTEIN 1	OsORAP1, OzT9, AO, OsAAO4, AAO4	OZONE-RESPONSIVE APOPLASTIC PROTEIN1, ASCORBATE OXIDASE, ascorbate oxidase 4	Cellular Component: extracellular region (GO:0005576), Molecular Function: copper ion binding (GO:0005507), Molecular Function: oxidoreductase activity (GO:0016491)	Multicopper oxidase, second cupredoxin domain (IPR001117), Multicopper oxidase, copper-binding site (IPR002355), Cupredoxin (IPR008972), Multicopper oxidase, C-terminal (IPR011706), Multicopper oxidase-like, N-terminal (IPR011707), L-ascorbate oxidase, plants (IPR017760), Multicopper oxidases, conserved site (IPR033138), Ascorbate oxidase, third cupredoxin domain (IPR034267), Multicopper oxidase …
LOC_Os10g39260	Os10g0537800	Aspartic protease, Defense response against fungal, bacterial and viral infections	OsAP77	aspartic protease 77	AP77	ASPARTIC PROTEASE 77	OsAP77	aspartic protease 77	NA	Aspartic peptidase domain superfamily (IPR021109), Xylanase inhibitor, C-terminal (IPR032799), Xylanase inhibitor, N-terminal (IPR032861), Peptidase family A1 domain (IPR033121), Pepsin-like domain, plant (IPR034161)
LOC_Os04g46400	Os04g0549700	Auxin-induced transcription factor containing AP2/ERF domain, Regulation of adventitious root development	OsAP2/ERF-40, OsTOC168	APETALA2/ethylene response factor 40	ERF33	ETHYLENE RESPONSE FACTOR 33	OsERF#033, OsERF033, OsERF33, AP2/EREBP#040, AP2/EREBP40, OsDREB4-2	ethylene response factor 33, APETALA2/ethylene-responsive element binding protein 40	Biological Process: regulation of DNA-templated transcription (GO:0006355), Molecular Function: DNA binding (GO:0003677), Molecular Function: DNA-binding transcription factor activity (GO:0003700)	AP2/ERF domain (IPR001471), DNA-binding domain superfamily (IPR016177), AP2/ERF domain superfamily (IPR036955)
LOC_Os04g45690	Os04g0540200	BBX transcription factor, Regulation of heading date	OsRIP1	OsRE1-INTERACTING PROTEIN 1	NA	NA	OsBBX13, BBX13, OsRIP1, RIP1	B-box-containing protein 13, OsRE1-INTERACTING PROTEIN 1, RE1-INTERACTING PROTEIN 1	Molecular Function: zinc ion binding (GO:0008270)	B-box-type zinc finger (IPR000315)
LOC_Os06g14810	Os06g0260500	Beta-ketoacyl-CoA Synthase	OsCUT5	NA	CUT5	CUTICULAR 5	OsCUT5	cuticular wax production 5, CUT gene family 5	Biological Process: fatty acid biosynthetic process (GO:0006633), Cellular Component: membrane (GO:0016020), Molecular Function: acyltransferase activity (GO:0016746), Molecular Function: acyltransferase activity, transferring groups other than amino-acyl groups (GO:0016747)	Very-long-chain 3-ketoacyl-CoA synthase (IPR012392), FAE1/Type III polyketide synthase-like protein (IPR013601), Beta-ketoacyl-[acyl-carrier-protein] synthase III, C-terminal (IPR013747), Thiolase-like (IPR016039)
LOC_Os03g45920	Os03g0661300	Beta-tubulin , Microtubules formation	TUB8, OsTUB8, TUBB8	BETA TUBULIN 8, beta tubulin 8, Tubulin beta-8 chain, Beta-8-tubulin	TUB8	BETA TUBULIN 8	OsTUB8, TUBB8	beta tubulin 8, Tubulin beta-8 chain, Beta-8-tubulin	Biological Process: microtubule-based process (GO:0007017), Cellular Component: microtubule (GO:0005874), Molecular Function: GTP binding (GO:0005525), Molecular Function: GTPase activity (GO:0003924), Molecular Function: structural constituent of cytoskeleton (GO:0005200)	Tubulin (IPR000217), Beta tubulin (IPR002453), Tubulin/FtsZ, GTPase domain (IPR003008), Tubulin/FtsZ, C-terminal (IPR008280), Beta tubulin, autoregulation binding site (IPR013838), Tubulin, conserved site (IPR017975), Tubulin/FtsZ, 2-layer sandwich domain (IPR018316), Tubulin, C-terminal (IPR023123), Tubulin/FtsZ, GTPase domain superfamily (IPR036525), Tubulin/FtsZ-like, C-terminal domain (IPR037…
LOC_Os05g34170	Os05g0413200	Beta-tubulin , Responseto gebberellin (GA) and brassinolide (BL)	TUB6, OsTUB6, TUBB6	BETA-TUBULIN 6, beta tubulin 6, Tubulin beta-6 chain, Beta-6-tubulin	TUB6	BETA-TUBULIN 6	OsTUB6, TUBB6	beta tubulin 6, Tubulin beta-6 chain, Beta-6-tubulin	Biological Process: microtubule-based process (GO:0007017), Cellular Component: microtubule (GO:0005874), Molecular Function: GTP binding (GO:0005525), Molecular Function: GTPase activity (GO:0003924), Molecular Function: structural constituent of cytoskeleton (GO:0005200)	Tubulin (IPR000217), Beta tubulin (IPR002453), Tubulin/FtsZ, GTPase domain (IPR003008), Tubulin/FtsZ, C-terminal (IPR008280), Beta tubulin, autoregulation binding site (IPR013838), Tubulin, conserved site (IPR017975), Tubulin/FtsZ, 2-layer sandwich domain (IPR018316), Tubulin, C-terminal (IPR023123), Tubulin/FtsZ, GTPase domain superfamily (IPR036525), Tubulin/FtsZ-like, C-terminal domain (IPR037…
LOC_Os04g42310	Os04g0501500	BTB domain containing protein.	NA	NA	B4-BTB3	B4 BTB-TYPE E3 UBIQUITIN LIGASE 3	OsB4-BTB3	B4 BTB-type E3 ubiquitin ligase 3	Biological Process: protein homooligomerization (GO:0051260), Molecular Function: protein binding (GO:0005515)	BTB/POZ domain (IPR000210), Potassium channel tetramerisation-type BTB domain (IPR003131), Quinoprotein alcohol dehydrogenase-like superfamily (IPR011047), SKP1/BTB/POZ domain superfamily (IPR011333), WD40/YVTN repeat-like-containing domain superfamily (IPR015943)
LOC_Os05g12400	Os05g0215000	BURP domain containing protein.	NA	NA	NA	NA	OsBURP01, OsBURP1	BURP domain-containing protein 1	NA	BURP domain (IPR004873), BURP domain-containing protein (IPR044816)
LOC_Os12g43510	Os12g0630600	Carbohydrate/puine kinase, PfkB, conserved site containing protein.	NA	NA	NA	NA	NA	NA	NA	NA
LOC_Os07g11870	Os07g0218700	Casbene C10 oxidase, Cytochrome P450, Disease resistance	OsCYP71Z21	cytochrome P450 71Z21	CYP71Z21	CYTOCHROME P450 71Z21	OsCYP71Z21	cytochrome P450 71Z21	Molecular Function: heme binding (GO:0020037), Molecular Function: iron ion binding (GO:0005506), Molecular Function: monooxygenase activity (GO:0004497), Molecular Function: oxidoreductase activity, acting on paired donors, with incorporation or reduction of molecular oxygen (GO:0016705)	Cytochrome P450 (IPR001128), Cytochrome P450, E-class, group I (IPR002401), Cytochrome P450, conserved site (IPR017972), Cytochrome P450 superfamily (IPR036396)
LOC_Os08g01160	Os08g0101900	Casparian strip domain protein 2	CASP2, OsCASP2	Casparian strip domain protein 2	CASP2	CASPARIAN STRIP DOMAIN PROTEIN 2	OsCASP2	Casparian strip domain protein 2	NA	Casparian strip membrane protein (IPR006459), Casparian strip membrane protein domain (IPR006702), Casparian strip membrane protein/CASP-like protein (IPR044173)
LOC_Os04g46980	Os04g0556500	cis-Zeatin-O-glucosyltransferase, Catalyze O-glucosylation of cZ and cZ-riboside	CZOGT1, OscZOGT1, cZOGT1	CIS-ZEATIN O-GLUCOSYLTRANSFERASE 1, cis-zeatin O-glucosyltransferase 1, cZ-O-glucosyltransferase 1	CZOGT1	CIS-ZEATIN O-GLUCOSYLTRANSFERASE 1	OscZOGT1, cZOGT1	cis-zeatin O-glucosyltransferase 1, cZ-O-glucosyltransferase 1	Molecular Function: UDP-glycosyltransferase activity (GO:0008194)	UDP-glucuronosyl/UDP-glucosyltransferase (IPR002213), UDP-glycosyltransferase family, conserved site (IPR035595)
LOC_Os03g30250	Os03g0416200	COBRA-like protein, Regulation of biosynthesis of secondary cell walls, Control of mechanical strength	BC1	BRITTLE CULM1	BC1	BRITTLE CULM 1	bc1, bc-1, OsBC1, CWA1, FP1, OsPCS3, PCS3	brittle culm1, BRITTLE CULM1, brittle culm-1, COBRA-like protein 5, Protein BRITTLE CULM1, Cell Wall Architecture 1, fragile plant 1, Phytochelatin synthase 3	Biological Process: cellulose microfibril organization (GO:0010215), Cellular Component: membrane (GO:0016020)	COBRA, plant (IPR006918)
LOC_Os10g26640	Os10g0406600	Complex 1 LYR protein family protein.	NA	NA	NA	NA	NA	NA	NA	Complex 1 LYR protein domain (IPR008011)
LOC_Os04g58810	Os04g0684900	Component of the CCR4-NOTcomplex, Deadenylase, Deadenylation (poly(A) tail shortening), Development and stress response	OsCAF1B, OsCAF1B(S), OsCAF1-5	CCR4-associated factor 1B, carbon cataboliterepressor 4-associated factor 1B, CCR4-associated factor 1-5	CAF1-5	CCR4-ASSOCIATED FACTOR 1-5	OsCAF1B, CAF1B, OsCAF1-5	CCR4-associated factor 1B, carbon catabolite repressor 4-associated factor 1B, CCR4-associated factor 1-5	Cellular Component: CCR4-NOT complex (GO:0030014), Molecular Function: nucleic acid binding (GO:0003676), Molecular Function: poly(A)-specific ribonuclease activity (GO:0004535)	Ribonuclease CAF1 (IPR006941), Ribonuclease H-like superfamily (IPR012337), Ribonuclease H superfamily (IPR036397), CCR4-NOT transcription complex subunit 7/8/Pop2 (IPR039637)
LOC_Os07g01110	Os07g0101000	Cupredoxin domain containing protein.	NA	NA	LAC16	LACCASE 16	OsLAC16	laccase 16	Biological Process: lignin catabolic process (GO:0046274), Cellular Component: apoplast (GO:0048046), Molecular Function: copper ion binding (GO:0005507), Molecular Function: hydroquinone:oxygen oxidoreductase activity (GO:0052716), Molecular Function: oxidoreductase activity (GO:0016491)	Multicopper oxidase, second cupredoxin domain (IPR001117), Multicopper oxidase, copper-binding site (IPR002355), Cupredoxin (IPR008972), Multicopper oxidase, C-terminal (IPR011706), Multicopper oxidase-like, N-terminal (IPR011707), Laccase (IPR017761), Laccase, second cupredoxin domain (IPR034285), Laccase, first cupredoxin domain (IPR034288), Laccase, third cupredoxin domain (IPR034289), Multico…
LOC_Os01g57880	Os01g0788700	Cupredoxin domain containing protein.	NA	NA	ENODL5	EARLY NODULIN LIKE PROTEIN 5	OsENODL5	early nodulin-like protein 5	Molecular Function: electron transfer activity (GO:0009055)	Phytocyanin domain (IPR003245), Cupredoxin (IPR008972), Phytocyanin-like (IPR039391), Early nodulin-like protein domain (IPR041846)
LOC_Os02g43660	Os02g0653200	Cupredoxin domain containing protein.	NA	NA	UCL4	UCLACYANIN-LIKE PROTEIN 4	OsUCL4	uclacyanin-like protein 4	Molecular Function: electron transfer activity (GO:0009055)	Phytocyanin domain (IPR003245), Cupredoxin (IPR008972), Phytocyanin-like (IPR039391)
LOC_Os06g11490	Os06g0218600	Cupredoxin domain containing protein.	NA	NA	UCL16	UCLACYANIN-LIKE PROTEIN 16	OsUCL16	uclacyanin-like protein 16	Molecular Function: electron transfer activity (GO:0009055)	Phytocyanin domain (IPR003245), Cupredoxin (IPR008972), Phytocyanin-like (IPR039391)
LOC_Os07g02200	Os07g0112700	Cupredoxin domain containing protein.	NA	NA	ENODL19	EARLY NODULIN LIKE PROTEIN 19	OsENODL19	early nodulin-like protein 19	Molecular Function: electron transfer activity (GO:0009055)	Phytocyanin domain (IPR003245), Cupredoxin (IPR008972), Phytocyanin-like (IPR039391)
LOC_Os08g04340	Os08g0137800	Cupredoxin domain containing protein.	NA	NA	UCL24	UCLACYANIN-LIKE PROTEIN 24	OsUCL24	uclacyanin-like protein 24	Molecular Function: electron transfer activity (GO:0009055)	Phytocyanin domain (IPR003245), Cupredoxin (IPR008972), Phytocyanin-like (IPR039391)
LOC_Os04g35940	Os04g0440300	Cyclin-like F-box domain containing protein.	NA	NA	NA	NA	OsFbox211, Os_F0331, OsFBX135, FBX135	F-box protein 211, F-box-type E3 ubiquitin ligase X135	Molecular Function: protein binding (GO:0005515)	F-box domain (IPR001810), Leucine-rich repeat domain superfamily (IPR032675), F-box-like domain superfamily (IPR036047)
LOC_Os04g46660	Os04g0552300	Cyclin-related 2 domain containing protein.	NA	NA	CYCU2;1	CYCLIN-U2-1	CycU2;1, CycU2;os;1, Orysa;CycU2;1, OsCYCP3;1, CYC U2	U-type cyclin 2;1, P-type cyclin 3;1, U-type cyclin 2	Biological Process: regulation of cyclin-dependent protein serine/threonine kinase activity (GO:0000079), Molecular Function: protein kinase binding (GO:0019901)	Cyclin P/U (IPR012389), Cyclin PHO80-like (IPR013922), Cyclin-like superfamily (IPR036915)
LOC_Os04g09920	Os04g0178400	Cytochrome P450 (CYP) mono-oxygenase, Multifunctional diterpene oxidase, Momilactone biosynthesis	CYP99A3	cytochrome P450 99A3	CYP99A3	P-450 99A3	OsCYP99A3	Cytochrome P450 99A3	Molecular Function: heme binding (GO:0020037), Molecular Function: iron ion binding (GO:0005506), Molecular Function: monooxygenase activity (GO:0004497), Molecular Function: oxidoreductase activity, acting on paired donors, with incorporation or reduction of molecular oxygen (GO:0016705)	Cytochrome P450 (IPR001128), Cytochrome P450, E-class, group I (IPR002401), Cytochrome P450, conserved site (IPR017972), Cytochrome P450 superfamily (IPR036396)
LOC_Os07g33440	Os07g0518100	Cytochrome P450 (CYP450) protein 716A subfamily, Positive regulation of the resistance response to rice sheath blight (RSB) and bacterial leaf blight (BLB)	CYP716A16	Cytochrome P450 protein 716A16	CYP716A16	P-450 716A16	OsCYP716A16	Cytochrome P450 716A16	Molecular Function: heme binding (GO:0020037), Molecular Function: iron ion binding (GO:0005506), Molecular Function: monooxygenase activity (GO:0004497), Molecular Function: oxidoreductase activity, acting on paired donors, with incorporation or reduction of molecular oxygen (GO:0016705)	Cytochrome P450 (IPR001128), Cytochrome P450, E-class, group I (IPR002401), Cytochrome P450, conserved site (IPR017972), Cytochrome P450 superfamily (IPR036396)
LOC_Os10g05490	Os10g0144700	Cytochrome P450 domain containing protein.	NA	NA	CYP76-14	P-450 76-14	OsCYP76-14	Cytochrome P450 76-14	Molecular Function: heme binding (GO:0020037), Molecular Function: iron ion binding (GO:0005506), Molecular Function: monooxygenase activity (GO:0004497), Molecular Function: oxidoreductase activity, acting on paired donors, with incorporation or reduction of molecular oxygen (GO:0016705)	Cytochrome P450 (IPR001128), Cytochrome P450, E-class, group I (IPR002401), Cytochrome P450, conserved site (IPR017972), Cytochrome P450 superfamily (IPR036396)
LOC_Os02g36070	Os02g0569400	Cytochrome P450 family protein.	NA	NA	CYP76M8	P-450 76M8	OsCYP76M8, OsCYP76-3, CYP76-3	Cytochrome P450 76M8, Oryzalexin D synthase	Molecular Function: heme binding (GO:0020037), Molecular Function: iron ion binding (GO:0005506), Molecular Function: monooxygenase activity (GO:0004497), Molecular Function: oxidoreductase activity, acting on paired donors, with incorporation or reduction of molecular oxygen (GO:0016705)	Cytochrome P450 (IPR001128), Cytochrome P450, E-class, group I (IPR002401), Cytochrome P450, conserved site (IPR017972), Cytochrome P450 superfamily (IPR036396)
LOC_Os02g36190	Os02g0570700	Cytochrome P450 family protein.	NA	NA	CYP71Z7	P-450 71Z7	Oscyp71Z7	Cytochrome P450 71Z7	Molecular Function: heme binding (GO:0020037), Molecular Function: iron ion binding (GO:0005506), Molecular Function: monooxygenase activity (GO:0004497), Molecular Function: oxidoreductase activity, acting on paired donors, with incorporation or reduction of molecular oxygen (GO:0016705)	Cytochrome P450 (IPR001128), Cytochrome P450, E-class, group I (IPR002401), Cytochrome P450, conserved site (IPR017972), Cytochrome P450 superfamily (IPR036396)
LOC_Os02g36280	Os02g0571900	Cytochrome P450 family protein.	NA	NA	CYP76M6	P-450 76M6	OsCYP76M6, OsCYP76-5, CYP76-5	Cytochrome P450 76M6, Oryzalexin E synthase	Molecular Function: heme binding (GO:0020037), Molecular Function: iron ion binding (GO:0005506), Molecular Function: monooxygenase activity (GO:0004497), Molecular Function: oxidoreductase activity, acting on paired donors, with incorporation or reduction of molecular oxygen (GO:0016705)	Cytochrome P450 (IPR001128), Cytochrome P450, E-class, group I (IPR002401), Cytochrome P450, conserved site (IPR017972), Cytochrome P450 superfamily (IPR036396)
LOC_Os06g39780	Os06g0599200	Cytochrome P450 family protein.	NA	NA	CYP76M17	P-450 76M17	OsCYP76M17, OsTyM/Hq6, TyM/Hq6, OsCYP76-8, CYP76-8	Cytochrome P450 76M17	Molecular Function: heme binding (GO:0020037), Molecular Function: iron ion binding (GO:0005506), Molecular Function: monooxygenase activity (GO:0004497), Molecular Function: oxidoreductase activity, acting on paired donors, with incorporation or reduction of molecular oxygen (GO:0016705)	Cytochrome P450 (IPR001128), Cytochrome P450, E-class, group I (IPR002401), Cytochrome P450, conserved site (IPR017972), Cytochrome P450 superfamily (IPR036396)
LOC_Os06g19070	Os06g0294600	Cytochrome P450 family protein.	NA	NA	NA	NA	NA	NA	Molecular Function: heme binding (GO:0020037), Molecular Function: iron ion binding (GO:0005506), Molecular Function: monooxygenase activity (GO:0004497), Molecular Function: oxidoreductase activity, acting on paired donors, with incorporation or reduction of molecular oxygen (GO:0016705)	Cytochrome P450 (IPR001128), Cytochrome P450, E-class, group I (IPR002401), Cytochrome P450, conserved site (IPR017972), Cytochrome P450 superfamily (IPR036396)
LOC_Os09g27500	Os09g0447300	Cytochrome P450 family protein.	NA	NA	CYP76L1	P-450 76L1	OsCYP76L1, OsCYP76-12, CYP76-12	Cytochrome P450 76L1	Molecular Function: heme binding (GO:0020037), Molecular Function: iron ion binding (GO:0005506), Molecular Function: monooxygenase activity (GO:0004497), Molecular Function: oxidoreductase activity, acting on paired donors, with incorporation or reduction of molecular oxygen (GO:0016705)	Cytochrome P450 (IPR001128), Cytochrome P450, E-class, group I (IPR002401), Cytochrome P450, conserved site (IPR017972), Cytochrome P450 superfamily (IPR036396)
LOC_Os07g11739	Os07g0217600	CytochromeP450 monooxygenase, Diterpenoid phytoalexin biosynthesis, Bacterial blight resistance	CYP71Z2, Oscyp71Z2	P-450 71Z2, Cytochrome P450 71Z2	CYP71Z2	P-450 71Z2	Oscyp71Z2	Cytochrome P450 71Z2	Molecular Function: heme binding (GO:0020037), Molecular Function: iron ion binding (GO:0005506), Molecular Function: monooxygenase activity (GO:0004497), Molecular Function: oxidoreductase activity, acting on paired donors, with incorporation or reduction of molecular oxygen (GO:0016705)	Cytochrome P450 (IPR001128), Cytochrome P450, E-class, group I (IPR002401), Cytochrome P450, conserved site (IPR017972), Cytochrome P450 superfamily (IPR036396)
LOC_Os05g03200	Os05g0123300	Defects-in-morphology protein 1-like, mitochondrial domain containing protein.	NA	NA	NA	NA	NA	NA	Molecular Function: single-stranded DNA 5'-3' DNA exonuclease activity (GO:0045145)	PD-(D/E)XK endonuclease-like domain superfamily (IPR011604), Exonuclease V (IPR019190)
LOC_Os02g36140	Os02g0570400	Diterpene cyclase, Ent-cassa-12, 15-diene synthase, Phytocassane phytoalexins biosynthesis	OsDTC1	diterpene cyclase 1	KS7	ENT-KAURENE SYNTHASE 7	OsKS7, KS7, KSL7, OsKSL7, DTC1, OsDTC1, OsKS3, OsDTC1/OsKS7, OsTPS6, TPS6, TPS38, OsTPS38	rice ent-kaurene synthase7, Ent-kaurene synthase 7, Ent-kaurene synthase-like 7, Ent-cassa-12, 15-diene synthase, ent-Cassadiene synthase, Diterpene cyclase 1, Oryza sativa diterpene cyclase 1, terpene synthase 6	Biological Process: diterpenoid biosynthetic process (GO:0016102), Molecular Function: lyase activity (GO:0016829), Molecular Function: magnesium ion binding (GO:0000287), Molecular Function: terpene synthase activity (GO:0010333)	Terpene synthase, N-terminal domain (IPR001906), Terpene synthase, metal-binding domain (IPR005630), Terpenoid cyclases/protein prenyltransferase alpha-alpha toroid (IPR008930), Isoprenoid synthase domain superfamily (IPR008949), Terpene synthase, N-terminal domain superfamily (IPR036965), Terpene cyclases, class 1, plant (IPR044814)
LOC_Os06g12820	Os06g0234600	Domain of unknown function DUF231, plant domain containing protein.	NA	NA	NA	NA	OsTBL52, TBL52	trichome birefringence-like 52	Molecular Function: O-acetyltransferase activity (GO:0016413), Molecular Function: transferase activity (GO:0016740)	Trichome birefringence-like, N-terminal domain (IPR025846), Trichome birefringence-like, C-terminal domain (IPR026057), Trichome birefringence-like family (IPR029962)
LOC_Os05g48270	Os05g0556400	DOMON related domain containing protein.	NA	NA	NA	NA	NA	NA	NA	DOMON domain (IPR005018), Cytochrome b561/ferric reductase transmembrane (IPR006593), Cytochrome b561 and DOMON domain-containing protein (IPR017214), Copper-dependent monooxygenases, DOMON domain (IPR045266)
LOC_Os01g42520	Os01g0611000	DUF642 domain containing protein, Control of diurnal flower opening time	DFOT1	Diurnal Flower Opening Time 1	DFOT1	DIURNAL FLOWER OPENING TIME 1	OsDFOT1	Diurnal Flower Opening Time 1	NA	DUF642 L-galactono-1, 4-lactone-responsive gene 2-like domain (IPR006946), Galactose-binding-like domain superfamily (IPR008979)
LOC_Os02g16909	Os02g0269200	Dynein light chain, type 1 family protein.	NA	NA	NA	NA	NA	NA	Biological Process: microtubule-based process (GO:0007017), Cellular Component: dynein complex (GO:0030286)	Dynein light chain, type 1/2 (IPR001372), Dynein light chain superfamily (IPR037177)
LOC_Os06g48065	Os06g0695900	E3 ubiquitin ligase, Regulation of awn elongation	RAE3, OsRAE3	Regulator of Awn Elongation 3	RAE3	REGULATOR OF AWN ELONGATION 3	OsRING273, RING273, OsRAE3	RING-type E3 ubiquitin ligase 273, Regulator of Awn Elongation 3	NA	Zinc finger, RING-type (IPR001841), Zinc finger, RING/FYVE/PHD-type (IPR013083)
LOC_Os03g25930	Os03g0376000	emp24/gp25L/p24 family protein.	NA	NA	NA	NA	NA	NA	NA	GOLD domain (IPR009038), Transmembrane emp24 domain-containing protein (IPR015720)
LOC_Os02g36110	Os02g0569900	Ent-cassadiene C11alpha-hydroxylase, Cytochrome P450 monooxygenase, Phytocassane biosynthesis	CYP76M7	Cytochrome P450 76M7	CYP76M7	P-450 76M7	OsCYP76M7, CYP76M10, OsCYP76M10, OsCYP76-4, CYP76-4	Cytochrome P450 76M7	Molecular Function: heme binding (GO:0020037), Molecular Function: iron ion binding (GO:0005506), Molecular Function: monooxygenase activity (GO:0004497), Molecular Function: oxidoreductase activity, acting on paired donors, with incorporation or reduction of molecular oxygen (GO:0016705)	Cytochrome P450 (IPR001128), Cytochrome P450, E-class, group I (IPR002401), Cytochrome P450, conserved site (IPR017972), Cytochrome P450 superfamily (IPR036396)
LOC_Os02g36210	Os02g0571100	Ent-copalyl diphosphate synthase, Defense against both fungal pathogen and bacterial pathogen, Biosynthesis of phytoalexin	OsCPS2, Os-CPS2, OsCyc2, OsCPS2ent	ent-CPP synthase, ent-copalyl diphosphate synthase, ent-CDP synthase	CPS2	ENT-COPALYL DIPHOSPHATE SYNTHASE 2	OsCPS2, cps2, OsCPS2ent, CYC2, OsCyc2, OsCYC2, OsCPSL1, cpsl1, OsCyc2/OsCPS2, OsTPS7, Os-CPS2, TPS13, OsTPS13	rice ent-copalyl diphosphate (CDP) synthase2, ent-copalyl diphosphate synthase 2, Ent-CDP synthase 2, ent-copalyl diphosphate synthase like 1, cyclase2, cyclase 2, ent-CDP synthase, terpene synthase 7	Molecular Function: lyase activity (GO:0016829), Molecular Function: terpene synthase activity (GO:0010333)	Terpene synthase, N-terminal domain (IPR001906), Terpenoid cyclases/protein prenyltransferase alpha-alpha toroid (IPR008930), Isoprenoid synthase domain superfamily (IPR008949), Terpene synthase, N-terminal domain superfamily (IPR036965)
LOC_Os06g37224	Os06g0568600	Ent-kaurene oxidase like protein, Cytochrome P450 701A subfamily member, Phytoalexin biosynthesis	OsKOL5, CYP701A9	ent-kaurene oxidase-like 5, cytochrome P450 701A9	KO5	ENT-KAURENE OXIDASE 5	OsKO5, OSKOL5, KOS2, OsKOS2, CYP701A9, OsCYP701A9, OsKO1, KO1	rice ent-kaurene oxidase5, cytochrome P450 701A9	Biological Process: ent-kaurene oxidation to kaurenoic acid (GO:0010241), Biological Process: gibberellin biosynthetic process (GO:0009686), Molecular Function: ent-kaurene oxidase activity (GO:0052615), Molecular Function: heme binding (GO:0020037), Molecular Function: iron ion binding (GO:0005506), Molecular Function: monooxygenase activity (GO:0004497), Molecular Function: oxidoreductase activ…	Cytochrome P450 (IPR001128), Cytochrome P450, E-class, group I (IPR002401), Cytochrome P450, conserved site (IPR017972), Cytochrome P450 superfamily (IPR036396), Ent-kaurene oxidase, chloroplastic (IPR044225)
LOC_Os01g60900	Os01g0824500	Epidermal patterning factor-like protein 9, Small secreted peptide, Control of panicle morphogenesis, Negative regulation of spikelet number per panicle	OsEPFL9	EPIDERMAL PATTERNING FACTOR-LIKE 9	EPFL9	EPIDERMAL PATTERNING FACTOR-LIKE 9	OsEPFL9	EPIDERMAL PATTERNING FACTOR-LIKE9, EPF-LIKE 9	Biological Process: stomatal complex development (GO:0010374)	EPIDERMAL PATTERNING FACTOR-like protein (IPR039455)
LOC_Os01g61570	Os01g0832100	Esterase, SGNH hydrolase-type domain containing protein.	NA	NA	GELP27	GDSL ESTERASE/LIPASE PROTEIN 27	OsGELP27	GDSL esterase/lipase protein 27	Molecular Function: hydrolase activity, acting on ester bonds (GO:0016788)	GDSL lipase/esterase (IPR001087), GDSL lipase/esterase-like, plant (IPR035669), SGNH hydrolase superfamily (IPR036514)
LOC_Os03g62740	Os03g0844600	Esterase, SGNH hydrolase-type domain containing protein.	NA	NA	GELP54	GDSL ESTERASE/LIPASE PROTEIN 54	OsGELP54	GDSL esterase/lipase protein 54	Molecular Function: hydrolase activity, acting on ester bonds (GO:0016788)	GDSL lipase/esterase (IPR001087), GDSL lipase/esterase-like, plant (IPR035669), SGNH hydrolase superfamily (IPR036514)
LOC_Os08g34020	Os08g0438600	Exostosin-like family protein.	NA	NA	NA	NA	NA	NA	Biological Process: protein glycosylation (GO:0006486), Molecular Function: glycosyltransferase activity (GO:0016757)	Exostosin-like (IPR004263), Exostosin, GT47 domain (IPR040911)
LOC_Os03g57750	Os03g0791432	Expressed protein.	NA	NA	NA	NA	NA	NA	NA	NA
LOC_Os05g48900	Os05g0563600	FAS1 domain domain containing protein.	NA	NA	FLA6	FASCICLIN-LIKE ARABINOGALACTAN PROTEIN 6	OsFLA6	fasciclin-like AGP 6, fasciclin-like arabinogalactan protein 6	NA	FAS1 domain (IPR000782), FAS1 domain superfamily (IPR036378), Fasciclin-like arabinogalactan protein, group A (IPR045003)
LOC_Os09g30486	Os09g0482780	FAS1 domain domain containing protein.	NA	NA	FLA27	FASCICLIN-LIKE ARABINOGALACTAN PROTEIN 27	OsFLA27	fasciclin-like AGP 27, fasciclin-like arabinogalactan protein 27	NA	FAS1 domain (IPR000782), FAS1 domain superfamily (IPR036378), Fasciclin-like arabinogalactan protein, group A (IPR045003)
LOC_Os09g26370	Os09g0433800	FCS-like zinc finger (FLZ) protein 27, Submergence response	OsFLZ27	FCS-like zinc finger protein 27	FLZ27	FCS-LIKE ZINC FINGER PROTEIN 27	OsFLZ27	NA	NA	Zf-FLZ domain (IPR007650), FCS-Like Zinc finger 17/18 (IPR044181)
LOC_Os03g46454	Os03g0667300	Fe<sup>2+</sup> transporter	OsIRT2	NA	IRT2	IRON-REGULATED TRANSPORTER 2	OsIRT2, OsIRT1	IRON-REGULATED TRANSPORTER2	Biological Process: metal ion transport (GO:0030001), Biological Process: transmembrane transport (GO:0055085), Biological Process: zinc ion transmembrane transport (GO:0071577), Cellular Component: membrane (GO:0016020), Molecular Function: metal ion transmembrane transporter activity (GO:0046873), Molecular Function: zinc ion transmembrane transporter activity (GO:0005385)	Zinc/iron permease (IPR003689), Zinc/iron permease, fungal/plant (IPR004698)
LOC_Os08g02120	Os08g0113100	Fructokinase, Starch storage in rice grains	OsFK1, OsFKII	fructokinase 1, fructokinase II	FKII	FRUCTOKINASE II	OsFKII, OsFK1, FK1, FRK-2, OsFRK-2, FRK2, OsFRK2	Fructokinase, fructokinase II, Fructokinase 1, Fructokinase-2	Molecular Function: kinase activity (GO:0016301)	Carbohydrate/purine kinase, PfkB, conserved site (IPR002173), Carbohydrate kinase PfkB (IPR011611), Ribokinase-like (IPR029056)
LOC_Os02g52550	Os02g0763000	FW2.2-like gene family protein, Regulation of grain width and weight	OsCNR1, TGW2, OsFWL1	Cell Number Regulator 1, FW2.2-like 1	TGW2	THOUSAND GRAIN WEIGHT 2	OsFWL1, FWL1, OsTGW2, OsCNR1, CNR1, OsPCR3, PCR3, OsFWL3, FWL3	FW2.2-like 1, FRUIT-WEIGHT2.2-LIKE 1, CELL NUMBER REGULATOR 1, plant cadmium resistance protein 3	NA	PLAC8 motif-containing protein (IPR006461)
LOC_Os05g11950	Os05g0210100	GDSL-type lipase, Regulation of ethylene signaling in rice root	MHZ11	mao huzi 11	GELP64	GDSL ESTERASE/LIPASE PROTEIN 64	OsGELP64, OsGELP64a, OsGELP64b, MHZ11, OsMHZ11	GDSL esterase/lipase protein 64, mao huzi 11	Molecular Function: hydrolase activity, acting on ester bonds (GO:0016788)	GDSL lipase/esterase (IPR001087), GDSL lipase/esterase-like, plant (IPR035669), SGNH hydrolase superfamily (IPR036514)
LOC_Os03g58980	Os03g0804500	Germin-like protein 3-7, Resistance to leaf blast, panicle blast, and bacterial blight	OsGLP3-7	germin-like protein 3-7	NA	NA	GER7, OsGLP3-7, GLP3-7	germin-like protein 7, german-like protein 3-7	Molecular Function: manganese ion binding (GO:0030145)	Germin (IPR001929), Cupin 1 (IPR006045), RmlC-like cupin domain superfamily (IPR011051), RmlC-like jelly roll fold (IPR014710), Germin, manganese binding site (IPR019780)
LOC_Os08g09060	Os08g0189900	Germin-like protein 8-10, Disease resistance	GLP8-10, OsGLP8-10	GERMIN-LIKE PROTEIN 8-10, Germin-like protein 8-10	GLP8-10	GERMIN-LIKE PROTEIN 8-10	OsGLP8-10, OsRGLP2, RGLP2	Germin-like protein 8-10	Molecular Function: manganese ion binding (GO:0030145)	Germin (IPR001929), Cupin 1 (IPR006045), RmlC-like cupin domain superfamily (IPR011051), RmlC-like jelly roll fold (IPR014710), Germin, manganese binding site (IPR019780)
LOC_Os08g09080	Os08g0190100	Germin-like protein 8-11, Disease resistance	GLP8-11, OsGLP8-11	GERMIN-LIKE PROTEIN 8-11, Germin-like protein 8-11	GLP8-11	GERMIN-LIKE PROTEIN 8-11	OsGLP8-11, RGLP1, OsRGLP1	Germin-like protein 8-11	Molecular Function: manganese ion binding (GO:0030145)	Germin (IPR001929), Cupin 1 (IPR006045), RmlC-like cupin domain superfamily (IPR011051), RmlC-like jelly roll fold (IPR014710), Germin, manganese binding site (IPR019780)
LOC_Os01g19220	Os01g0296700	Glycoside hydrolase, family 3, N-terminal domain containing protein.	NA	NA	NA	NA	NA	NA	Biological Process: carbohydrate metabolic process (GO:0005975), Biological Process: xylan catabolic process (GO:0045493), Molecular Function: hydrolase activity, hydrolyzing O-glycosyl compounds (GO:0004553), Molecular Function: xylan 1, 4-beta-xylosidase activity (GO:0009044)	Glycoside hydrolase, family 3, N-terminal (IPR001764), Glycoside hydrolase family 3 C-terminal domain (IPR002772), Immunoglobulin-like fold (IPR013783), Glycoside hydrolase superfamily (IPR017853), Fibronectin type III-like domain (IPR026891), Glycoside hydrolase family 3 C-terminal domain superfamily (IPR036881), Glycoside hydrolase, family 3, N-terminal domain superfamily (IPR036962), Beta-D-xy…
LOC_Os07g49370	Os07g0694400	Glycosyl transferase, family 43 protein.	NA	NA	IRX9	IRREGULAR XYLEM 9	OsIRX9, OsGT43C/OsIRX9, OsGT43C	glycosyltransferase family GT43 member C	Cellular Component: membrane (GO:0016020), Molecular Function: galactosylgalactosylxylosylprotein 3-beta-glucuronosyltransferase activity (GO:0015018)	Glycosyl transferase, family 43 (IPR005027), Nucleotide-diphospho-sugar transferases (IPR029044)
LOC_Os03g03690	Os03g0129000	GPI biosynthesis protein Pig-F domain containing protein.	NA	NA	NA	NA	PIGF, PIG-F, OsPIG-F	phosphatidylinositol-glycan biosynthesis protein class F	Biological Process: GPI anchor biosynthetic process (GO:0006506), Cellular Component: endoplasmic reticulum membrane (GO:0005789)	GPI biosynthesis protein Pig-F (IPR009580)
LOC_Os06g20150	Os06g0306300	Haem peroxidase domain containing protein.	NA	NA	NA	NA	prx78, PRX78, OsPRX78	class III peroxidase 78	Biological Process: hydrogen peroxide catabolic process (GO:0042744), Biological Process: response to oxidative stress (GO:0006979), Molecular Function: heme binding (GO:0020037), Molecular Function: peroxidase activity (GO:0004601)	Plant peroxidase (IPR000823), Haem peroxidase (IPR002016), Haem peroxidase superfamily (IPR010255), Peroxidases heam-ligand binding site (IPR019793), Secretory peroxidase (IPR033905)
LOC_Os05g42000	Os05g0499400	Haem peroxidase family protein.	NA	NA	NA	NA	prx75	class III peroxidase 75	Biological Process: hydrogen peroxide catabolic process (GO:0042744), Biological Process: response to oxidative stress (GO:0006979), Molecular Function: heme binding (GO:0020037), Molecular Function: peroxidase activity (GO:0004601)	Plant peroxidase (IPR000823), Haem peroxidase (IPR002016), Haem peroxidase superfamily (IPR010255), Secretory peroxidase (IPR033905)
LOC_Os06g46799	Os06g0681600	Haem peroxidase family protein.	NA	NA	PRX89	PEROXIDASE 89	prx89, OsPRX89	class III peroxidase 89	Biological Process: hydrogen peroxide catabolic process (GO:0042744), Biological Process: response to oxidative stress (GO:0006979), Molecular Function: heme binding (GO:0020037), Molecular Function: peroxidase activity (GO:0004601)	Plant peroxidase (IPR000823), Haem peroxidase (IPR002016), Haem peroxidase superfamily (IPR010255), Peroxidases heam-ligand binding site (IPR019793), Secretory peroxidase (IPR033905)
LOC_Os06g32990	Os06g0521500	Haem peroxidase family protein.	NA	NA	NA	NA	prx83	class III peroxidase 83	Biological Process: hydrogen peroxide catabolic process (GO:0042744), Biological Process: response to oxidative stress (GO:0006979), Molecular Function: heme binding (GO:0020037), Molecular Function: peroxidase activity (GO:0004601)	Plant peroxidase (IPR000823), Haem peroxidase (IPR002016), Haem peroxidase superfamily (IPR010255), Peroxidases heam-ligand binding site (IPR019793), Peroxidase, active site (IPR019794), Secretory peroxidase (IPR033905)
LOC_Os03g22020	Os03g0339400	Haem peroxidase, plant/fungal/bacterial family protein.	NA	NA	PRX40	PEROXIDASE 40	prx40, Os PRX40, POD40, OsPOD40	class III peroxidase 40	Biological Process: response to oxidative stress (GO:0006979), Molecular Function: heme binding (GO:0020037), Molecular Function: peroxidase activity (GO:0004601)	Plant peroxidase (IPR000823), Haem peroxidase (IPR002016), Haem peroxidase superfamily (IPR010255), Peroxidase, active site (IPR019794)
LOC_Os11g02100	Os11g0112200	Similar to Cationic peroxidase 1 precursor (EC 1.11.1.7) (PNPC1).	NA	NA	NA	NA	prx131	class III peroxidase 131	Biological Process: hydrogen peroxide catabolic process (GO:0042744), Biological Process: response to oxidative stress (GO:0006979), Molecular Function: heme binding (GO:0020037), Molecular Function: peroxidase activity (GO:0004601)	Plant peroxidase (IPR000823), Haem peroxidase (IPR002016), Haem peroxidase superfamily (IPR010255), Peroxidases heam-ligand binding site (IPR019793), Peroxidase, active site (IPR019794), Secretory peroxidase (IPR033905)
LOC_Os01g16450	Os01g0270300	Similar to Cationic peroxidase isozyme 40K precursor.	NA	NA	NA	NA	prx4	class III peroxidase 4	Biological Process: hydrogen peroxide catabolic process (GO:0042744), Biological Process: response to oxidative stress (GO:0006979), Molecular Function: heme binding (GO:0020037), Molecular Function: peroxidase activity (GO:0004601)	Plant peroxidase (IPR000823), Haem peroxidase (IPR002016), Haem peroxidase superfamily (IPR010255), Peroxidases heam-ligand binding site (IPR019793), Secretory peroxidase (IPR033905)
LOC_Os06g33100	Os06g0522300	Haem peroxidase family protein.	NA	NA	PRX81	CLASS III PEROXIDASE 81	prx81, OsPRX81	class III peroxidase 81	Biological Process: hydrogen peroxide catabolic process (GO:0042744), Biological Process: response to oxidative stress (GO:0006979), Molecular Function: heme binding (GO:0020037), Molecular Function: peroxidase activity (GO:0004601)	Plant peroxidase (IPR000823), Haem peroxidase (IPR002016), Haem peroxidase superfamily (IPR010255), Peroxidases heam-ligand binding site (IPR019793), Peroxidase, active site (IPR019794), Secretory peroxidase (IPR033905)
LOC_Os12g08920	Os12g0191500	Similar to Peroxidase 43 precursor (EC 1.11.1.7) (Atperox P43).	NA	NA	NA	NA	prx137	class III peroxidase 137	Biological Process: hydrogen peroxide catabolic process (GO:0042744), Biological Process: response to oxidative stress (GO:0006979), Molecular Function: heme binding (GO:0020037), Molecular Function: peroxidase activity (GO:0004601)	Plant peroxidase (IPR000823), Haem peroxidase (IPR002016), Haem peroxidase superfamily (IPR010255), Peroxidases heam-ligand binding site (IPR019793), Secretory peroxidase (IPR033905)
LOC_Os01g36240	Os01g0543100	Similar to Peroxidase 72 precursor (EC 1.11.1.7) (Atperox P72) (PRXR8) (ATP6a).	NA	NA	PRX17	CLASS III PEROXIDASE 17	prx17, OsPRX17, OsPRX72	class III peroxidase 17	Biological Process: hydrogen peroxide catabolic process (GO:0042744), Biological Process: response to oxidative stress (GO:0006979), Molecular Function: heme binding (GO:0020037), Molecular Function: peroxidase activity (GO:0004601)	Plant peroxidase (IPR000823), Haem peroxidase (IPR002016), Haem peroxidase superfamily (IPR010255), Peroxidases heam-ligand binding site (IPR019793), Peroxidase, active site (IPR019794), Secretory peroxidase (IPR033905)
LOC_Os01g22249	Os01g0326100	Similar to Peroxidase component PR-2 and/or 4 (Fragment).	NA	NA	NA	NA	RP-2 or RP-4, prx13	peroxidase component RP-2 or RP-4, class III peroxidase 13	Biological Process: response to oxidative stress (GO:0006979), Molecular Function: heme binding (GO:0020037), Molecular Function: peroxidase activity (GO:0004601)	Plant peroxidase (IPR000823), Haem peroxidase (IPR002016), Haem peroxidase superfamily (IPR010255), Peroxidase, active site (IPR019794)
LOC_Os04g56180	Os04g0656800	Similar to Peroxidase precursor (EC 1.11.1.7).	NA	NA	PRX58	PEROXIDASE 58	prx58, OsPRX58	class III peroxidase 58	Biological Process: hydrogen peroxide catabolic process (GO:0042744), Biological Process: response to oxidative stress (GO:0006979), Molecular Function: heme binding (GO:0020037), Molecular Function: peroxidase activity (GO:0004601)	Plant peroxidase (IPR000823), Haem peroxidase (IPR002016), Haem peroxidase superfamily (IPR010255), Peroxidases heam-ligand binding site (IPR019793), Peroxidase, active site (IPR019794), Secretory peroxidase (IPR033905)
LOC_Os05g04490	Os05g0135400	Plant peroxidase domain containing protein.	NA	NA	NA	NA	prx70	class III peroxidase 70	Biological Process: response to oxidative stress (GO:0006979), Molecular Function: heme binding (GO:0020037), Molecular Function: peroxidase activity (GO:0004601)	Plant peroxidase (IPR000823), Haem peroxidase (IPR002016), Haem peroxidase superfamily (IPR010255), Peroxidase, active site (IPR019794)
LOC_Os12g02060	Os12g0111800	Similar to Class III peroxidase 136.	NA	NA	NA	NA	NA	NA	Biological Process: hydrogen peroxide catabolic process (GO:0042744), Biological Process: response to oxidative stress (GO:0006979), Molecular Function: heme binding (GO:0020037), Molecular Function: peroxidase activity (GO:0004601)	Plant peroxidase (IPR000823), Haem peroxidase (IPR002016), Haem peroxidase superfamily (IPR010255), Peroxidases heam-ligand binding site (IPR019793), Peroxidase, active site (IPR019794), Secretory peroxidase (IPR033905)
LOC_Os01g28030	Os01g0378100	Plant peroxidase domain containing protein.	NA	NA	NA	NA	NA	peroxidase precursor	Biological Process: response to oxidative stress (GO:0006979), Molecular Function: heme binding (GO:0020037), Molecular Function: peroxidase activity (GO:0004601)	Plant peroxidase (IPR000823), Haem peroxidase (IPR002016), Haem peroxidase superfamily (IPR010255)
LOC_Os07g15460	Os07g0258400	OsNramp1 (Integral membrane protein).	NA	NA	NRAMP1	BACTERIOCIDE EFFECT 1	OsNramp1, OsNRAMP1, OsNramp6	homologues of mammalian Nramp1 gene, Natural resistance-associated macrophage protein 1	Biological Process: metal ion transport (GO:0030001), Cellular Component: membrane (GO:0016020), Molecular Function: metal ion transmembrane transporter activity (GO:0046873)	NRAMP family (IPR001046)
LOC_Os01g36460	Os01g0545100	R2R3-MYB transcription factor 8	Os2R_MYB8	R2R3-MYB Transcription Factor 8	MYB86-L1	R2R3-MYB TRANSCRIPTION FACTOR 8	OsMYB86-L1, Os2R_MYB8, 2R_MYB8	R2R3-MYB Transcription Factor 8	NA	SANT/Myb domain (IPR001005), Homeobox-like domain superfamily (IPR009057), Myb domain (IPR017930)
LOC_Os01g11350	Os01g0211800	Similar to VirE2-interacting protein VIP1.	NA	NA	BZIP2	b-ZIP TRANSCRIPTION FACTOR 2	OsbZIP02, OsbZIP2, OsSTA8	b-ZIP transcription factor 02	Biological Process: regulation of DNA-templated transcription (GO:0006355), Molecular Function: DNA-binding transcription factor activity (GO:0003700)	Basic-leucine zipper domain (IPR004827), RF2-like transcription factor, bZIP domain (IPR044759), Basic-leucine zipper domain superfamily (IPR046347)
LOC_Os08g33100	Os08g0427700	Histone H2A.	NA	NA	NA	NA	NA	NA	Cellular Component: nucleosome (GO:0000786), Molecular Function: DNA binding (GO:0003677), Molecular Function: protein heterodimerization activity (GO:0046982), Molecular Function: structural constituent of chromatin (GO:0030527)	Histone H2A (IPR002119), Histone H2A/H2B/H3 (IPR007125), Histone-fold (IPR009072), Histone H2A, C-terminal domain (IPR032454), Histone H2A conserved site (IPR032458)
LOC_Os12g34510	Os12g0530000	Similar to Histone H2A.	NA	NA	NA	NA	NA	Histone H2A IV	Cellular Component: nucleosome (GO:0000786), Molecular Function: DNA binding (GO:0003677), Molecular Function: protein heterodimerization activity (GO:0046982), Molecular Function: structural constituent of chromatin (GO:0030527)	Histone H2A (IPR002119), Histone H2A/H2B/H3 (IPR007125), Histone-fold (IPR009072), Histone H2A, C-terminal domain (IPR032454), Histone H2A conserved site (IPR032458)
LOC_Os03g51200	Os03g0721900	Similar to Histone H2A.	NA	NA	NA	NA	NA	NA	Cellular Component: nucleosome (GO:0000786), Molecular Function: DNA binding (GO:0003677), Molecular Function: protein heterodimerization activity (GO:0046982), Molecular Function: structural constituent of chromatin (GO:0030527)	Histone H2A (IPR002119), Histone-fold (IPR009072), Histone H2A, C-terminal domain (IPR032454)
LOC_Os12g25120	Os12g0438000	Similar to Histone H2A.	NA	NA	NA	NA	NA	NA	Cellular Component: nucleosome (GO:0000786), Molecular Function: DNA binding (GO:0003677), Molecular Function: protein heterodimerization activity (GO:0046982), Molecular Function: structural constituent of chromatin (GO:0030527)	Histone H2A (IPR002119), Histone H2A/H2B/H3 (IPR007125), Histone-fold (IPR009072), Histone H2A, C-terminal domain (IPR032454), Histone H2A conserved site (IPR032458)
LOC_Os05g38740	Os05g0462700	Similar to Histone H4.	NA	NA	NA	NA	NA	NA	Cellular Component: nucleosome (GO:0000786), Molecular Function: DNA binding (GO:0003677), Molecular Function: protein heterodimerization activity (GO:0046982), Molecular Function: structural constituent of chromatin (GO:0030527)	Histone H4 (IPR001951), Histone-fold (IPR009072), Histone H4, conserved site (IPR019809), CENP-T/Histone H4, histone fold (IPR035425)
LOC_Os06g06510	Os06g0160100	Similar to Histones H3 and H4 (ISS).	NA	NA	NA	NA	NA	NA	Cellular Component: nucleosome (GO:0000786), Molecular Function: DNA binding (GO:0003677), Molecular Function: protein heterodimerization activity (GO:0046982), Molecular Function: structural constituent of chromatin (GO:0030527)	Histone H3/CENP-A (IPR000164), Histone H2A/H2B/H3 (IPR007125), Histone-fold (IPR009072)
LOC_Os01g09880	Os01g0195400	Harpin-induced 1 domain containing protein.	NA	NA	NA	NA	NA	NA	NA	Late embryogenesis abundant protein, LEA_2 subgroup (IPR004864)
LOC_Os11g03600	Os11g0130400	Harpin-induced 1 domain containing protein.	NA	NA	NA	NA	NA	NA	NA	Late embryogenesis abundant protein, LEA_2 subgroup (IPR004864)
LOC_Os12g03370	Os12g0127200	Harpin-induced 1 domain containing protein.	NA	NA	NA	NA	NA	NA	NA	Late embryogenesis abundant protein, LEA_2 subgroup (IPR004864)
LOC_Os12g06220	Os12g0159000	Harpin-induced 1 domain containing protein.	NA	NA	NA	NA	NA	NA	Biological Process: defense response to other organism (GO:0098542)	Late embryogenesis abundant protein, LEA_2 subgroup (IPR004864), Protein NDR1-like (IPR044839)
LOC_Os12g06260	Os12g0159600	Harpin-induced 1 domain containing protein.	NA	NA	NA	NA	NA	NA	Biological Process: defense response to other organism (GO:0098542)	Late embryogenesis abundant protein, LEA_2 subgroup (IPR004864), Protein NDR1-like (IPR044839)
LOC_Os02g44670	Os02g0666600	Harpin-induced 1 domain containing protein.	NA	NA	NA	NA	NA	NA	NA	Late embryogenesis abundant protein, LEA_2 subgroup (IPR004864)
LOC_Os04g58860	Os04g0685400	Harpin-induced 1 domain containing protein.	NA	NA	NA	NA	NA	NA	Biological Process: defense response to other organism (GO:0098542)	Late embryogenesis abundant protein, LEA_2 subgroup (IPR004864), Protein NDR1-like (IPR044839)
LOC_Os07g34720	Os07g0531500	Harpin-induced 1 domain containing protein.	NA	NA	NA	NA	NA	NA	Biological Process: defense response to other organism (GO:0098542)	Late embryogenesis abundant protein, LEA_2 subgroup (IPR004864), Protein NDR1-like (IPR044839)
LOC_Os07g14700	Os07g0250900	Harpin-induced 1 domain containing protein.	NA	NA	NA	NA	NA	NA	Biological Process: defense response to other organism (GO:0098542)	Protein NDR1-like (IPR044839)
LOC_Os03g06170	Os03g0157600	Heat shock protein Hsp20 domain containing protein.	NA	NA	NA	NA	NA	NA	NA	Alpha crystallin/Hsp20 domain (IPR002068), HSP20-like chaperone (IPR008978)
LOC_Os11g05800	Os11g0156600	HVA22 family protein, Positive regulation of blast disease resistance, ER homeostasis	OsHLP1	OsHVA22-LIKE PROTEIN 1	HLP1	HVA22-LIKE PROTEIN 1	OsHLP1	HVA22-like protein 1	NA	TB2/DP1/HVA22-related protein (IPR004345)
LOC_Os03g01320	Os03g0103300	Hybrid proline- or glycine-rich protein, Controll of low-temperature germinability, Pre-harvest sprouting resistance	qLTG-3-1(t), qLTG-3-1(t), qLTG3-1, OsHyPRP05, OsHyPRP5, HyP/GRP05, HyP/GRP5	low-temperature germianability (QTL)-3-1(t), hybrid proline- or glycine-rich protein 5	HYPRP5	HYBRID PROLINE- OR GLYCINE-RICH PROTEIN 5	qLTG-3-1(t), qLTG3-1, OsHyPRP05, OsHyPRP5, HyP/GRP05, HyP/GRP5	low-temperature germianability (QTL)-3-1(t), hybrid proline- or glycine-rich protein 5, Hybrid Proline-Rich Protein 5	NA	Bifunctional inhibitor/plant lipid transfer protein/seed storage helical domain (IPR016140), Hydrophobic seed protein domain (IPR027923), Bifunctional inhibitor/plant lipid transfer protein/seed storage helical domain superfamily (IPR036312)
LOC_Os04g41229	Os04g0489600	Hypothetical conserved gene.	NA	NA	SGI1	STARVATION- ASSOCIATED GROWTH INHIBITOR 1	OsbHLH111, bHLH111, HBP1, OsHBP1, OsSGI1	basic helix-loop-helix protein 111, Hd1 Binding Protein 1, starvation- associated growth inhibitor 1	NA	NA
LOC_Os02g56370	Os02g0807800	Hypothetical conserved gene.	NA	NA	WAK20	WALL-ASSOCIATED KINASE GENE 20	OsWAK20	NA	Biological Process: cell surface receptor signaling pathway (GO:0007166), Biological Process: protein phosphorylation (GO:0006468), Molecular Function: ATP binding (GO:0005524), Molecular Function: calcium ion binding (GO:0005509), Molecular Function: polysaccharide binding (GO:0030247), Molecular Function: protein kinase activity (GO:0004672)	EGF-type aspartate/asparagine hydroxylation site (IPR000152), Protein kinase domain (IPR000719), EGF-like domain (IPR000742), EGF-like calcium-binding domain (IPR001881), Serine/threonine-protein kinase, active site (IPR008271), Protein kinase-like domain superfamily (IPR011009), Protein kinase, ATP binding site (IPR017441), EGF-like calcium-binding, conserved site (IPR018097), Wall-associated re…
LOC_Os11g17720	Os11g0278300	Hypothetical conserved gene.	NA	NA	NA	NA	NA	NA	NA	Protein of unknown function DUF247, plant (IPR004158)
LOC_Os06g06550	Os06g0160600	Hypothetical conserved gene.	NA	NA	NA	NA	NA	NA	NA	Protein of unknown function DUF247, plant (IPR004158)
LOC_Os04g49170	Os04g0580866	Hypothetical conserved gene.	NA	NA	RING293	RING-TYPE E3 UBIQUITIN LIGASE 293	OsRING293	RING-type E3 ubiquitin ligase 293	NA	Zinc finger, RING-type (IPR001841), Zinc finger, RING/FYVE/PHD-type (IPR013083)
LOC_Os08g44950	Os08g0563500	Hypothetical conserved gene.	NA	NA	RING258	RING-TYPE E3 UBIQUITIN LIGASE 258	OsRING258	RING-type E3 ubiquitin ligase 258	Biological Process: protein ubiquitination (GO:0016567), Molecular Function: transferase activity (GO:0016740)	Zinc finger, RING-type (IPR001841), Zinc finger, RING/FYVE/PHD-type (IPR013083), RING-H2 finger protein ATL1/ATL16-like (IPR044600)
LOC_Os04g33980	Os04g0416500	Immunoglobulin/major histocompatibility complex, conserved site domain containing protein.	NA	NA	NA	NA	NA	NA	NA	P-loop containing nucleoside triphosphate hydrolase (IPR027417)
LOC_Os01g72370	Os01g0952800	Iron-related bHLH transcription factor 2, Tolerance to Fe deficiency, Regulation of Fe uptake from soil, Fe transport during germination, Fe translocation to grain during seed maturation	IRO2, OsbHLH056	Iron-related bHLH transcription factor 2	IRO2	IRON-RELATED TRANSCRIPTION FACTOR 2	OsIRO2, OsbHLH056, bHLH056, bHLH56, OsbHLH56	basic helix-loop-helix protein 056, iron-related transcription factor 2	Molecular Function: protein dimerization activity (GO:0046983)	Myc-type, basic helix-loop-helix (bHLH) domain (IPR011598), Helix-loop-helix DNA-binding domain superfamily (IPR036638)
LOC_Os01g07970	Os01g0175100	Kv1.4 voltage-gated K+ channel family protein.	NA	NA	NA	NA	NA	NA	NA	NA
LOC_Os05g38420	Os05g0458600	Laccase-like protein, Sensitivity of plants to brassinosteroids	OsLAC, OsLAC15	lactase 15	LAC15	LACCASE 15	OsLAC, LAC, OsLAC15, OsLAC13, LAC13	lactase 15, laccase-13, laccase 13	Biological Process: lignin catabolic process (GO:0046274), Cellular Component: apoplast (GO:0048046), Molecular Function: copper ion binding (GO:0005507), Molecular Function: hydroquinone:oxygen oxidoreductase activity (GO:0052716), Molecular Function: oxidoreductase activity (GO:0016491)	Multicopper oxidase, second cupredoxin domain (IPR001117), Multicopper oxidase, copper-binding site (IPR002355), Cupredoxin (IPR008972), Multicopper oxidase, C-terminal (IPR011706), Multicopper oxidase-like, N-terminal (IPR011707), Laccase (IPR017761), Multicopper oxidases, conserved site (IPR033138), Laccase, second cupredoxin domain (IPR034285), Laccase, first cupredoxin domain (IPR034288), Lac…
LOC_Os10g08026	Os10g0163370	Lecithin:cholesterol acyltransferase family protein.	NA	NA	NA	NA	NA	NA	Biological Process: lipid metabolic process (GO:0006629), Molecular Function: O-acyltransferase activity (GO:0008374)	Lecithin:cholesterol/phospholipid:diacylglycerol acyltransferase (IPR003386), Alpha/Beta hydrolase fold (IPR029058)
LOC_Os07g01100	Os07g0100900	Legume lectin, beta domain containing protein.	NA	NA	NA	NA	NA	NA	NA	Concanavalin A-like lectin/glucanase domain superfamily (IPR013320)
LOC_Os06g36310	Os06g0557400	Leucine-rich repeat domain containing protein.	NA	NA	NA	NA	NA	NA	Molecular Function: protein binding (GO:0005515)	Leucine-rich repeat (IPR001611), Leucine-rich repeat, typical subtype (IPR003591), Leucine-rich repeat-containing N-terminal, plant-type (IPR013210), Leucine-rich repeat domain superfamily (IPR032675)
LOC_Os05g09640	Os05g0188700	Leucine-rich repeat domain containing protein.	NA	NA	NA	NA	NA	NA	Molecular Function: protein binding (GO:0005515)	Leucine-rich repeat (IPR001611), Leucine-rich repeat, typical subtype (IPR003591), Leucine-rich repeat-containing N-terminal, plant-type (IPR013210), Leucine-rich repeat domain superfamily (IPR032675)
LOC_Os02g04540	Os02g0138000	Leucine-rich repeat, plant specific containing protein.	NA	NA	NA	NA	NA	leucine-rich repeat (LRR)-containing protein	Molecular Function: protein binding (GO:0005515)	Leucine-rich repeat (IPR001611), Leucine-rich repeat domain superfamily (IPR032675)
LOC_Os06g49100	Os06g0704500	Leucine-rich repeat, plant specific containing protein.	NA	NA	NA	NA	NA	Extensin family protein	Molecular Function: protein binding (GO:0005515)	Leucine-rich repeat (IPR001611), Leucine-rich repeat domain superfamily (IPR032675)
LOC_Os03g43650	Os03g0637600	Leucine-rich repeat, plant specific containing protein.	NA	NA	NA	NA	NA	leucine-rich repeat (LRR)-containing protein	Molecular Function: protein binding (GO:0005515)	Leucine-rich repeat (IPR001611), Leucine-rich repeat, typical subtype (IPR003591), Leucine-rich repeat domain superfamily (IPR032675)
LOC_Os05g06140	Os05g0153300	Lipase, class 3 domain containing protein.	NA	NA	NA	NA	NA	NA	Biological Process: lipid metabolic process (GO:0006629), Molecular Function: triglyceride lipase activity (GO:0004806)	Fungal lipase-like domain (IPR002921), Alpha/Beta hydrolase fold (IPR029058), Triacylglycerol lipase OBL1-like (IPR044819)
LOC_Os01g43140	Os01g0618700	Lipase, class 3 family protein.	NA	NA	NA	NA	NA	NA	Biological Process: lipid metabolic process (GO:0006629), Molecular Function: phospholipase A1 activity (GO:0008970)	Fungal lipase-like domain (IPR002921), Alpha/Beta hydrolase fold (IPR029058), Phospholipase A1 PLIP1/2/3, chloroplastic (IPR043367)
LOC_Os01g12304	Os01g0223000	Lipase, GDSL domain containing protein.	NA	NA	NA	NA	NA	NA	Molecular Function: hydrolase activity, acting on ester bonds (GO:0016788)	GDSL lipase/esterase (IPR001087), GDSL lipase/esterase-like, plant (IPR035669), SGNH hydrolase superfamily (IPR036514)
LOC_Os01g11730	Os01g0216000	Lipase, GDSL domain containing protein.	NA	NA	GELP7	GDSL ESTERASE/LIPASE PROTEIN 7	OsGELP7	GDSL esterase/lipase protein 7	Molecular Function: hydrolase activity, acting on ester bonds (GO:0016788)	GDSL lipase/esterase (IPR001087), GDSL lipase/esterase-like, plant (IPR035669), SGNH hydrolase superfamily (IPR036514)
LOC_Os01g52770	Os01g0728100	Lipase, GDSL domain containing protein.	NA	NA	GELP24	GDSL ESTERASE/LIPASE PROTEIN 24	OsGELP24	GDSL esterase/lipase protein 24	NA	SGNH hydrolase superfamily (IPR036514)
LOC_Os11g31940	Os11g0521000	Lipase, GDSL domain containing protein.	NA	NA	GELP111	GDSL ESTERASE/LIPASE PROTEIN 111	OsGELP111	GDSL esterase/lipase protein 111	Molecular Function: hydrolase activity, acting on ester bonds (GO:0016788)	GDSL lipase/esterase (IPR001087), GDSL lipase/esterase-like, plant (IPR035669), SGNH hydrolase superfamily (IPR036514)
LOC_Os05g44200	Os05g0518300	Lipase, GDSL domain containing protein.	NA	NA	GELP73	GDSL ESTERASE/LIPASE PROTEIN 73	OsGELP73	GDSL esterase/lipase protein 73	Molecular Function: hydrolase activity, acting on ester bonds (GO:0016788)	GDSL lipase/esterase (IPR001087), GDSL lipase/esterase-like, plant (IPR035669), SGNH hydrolase superfamily (IPR036514)
LOC_Os06g06250	Os06g0156600	Lipase, GDSL domain containing protein.	NA	NA	GELP77	GDSL ESTERASE/LIPASE PROTEIN 77	OsGELP77, OsGELP77a, OsGELP77b	GDSL esterase/lipase protein 77	Molecular Function: hydrolase activity, acting on ester bonds (GO:0016788)	GDSL lipase/esterase (IPR001087), GDSL lipase/esterase-like, plant (IPR035669), SGNH hydrolase superfamily (IPR036514)
LOC_Os07g47210	Os07g0668300	Lipase, GDSL domain containing protein.	NA	NA	GELP94	GDSL ESTERASE/LIPASE PROTEIN 94	OsGELP94, OsGELP94a, OsGELP94b	GDSL esterase/lipase protein 94	Molecular Function: hydrolase activity, acting on ester bonds (GO:0016788)	GDSL lipase/esterase (IPR001087), SGNH hydrolase superfamily (IPR036514)
LOC_Os10g21670	Os10g0361000	Lipoxygenase, LH2 domain containing protein.	NA	NA	NA	NA	LOX	Dehydration stress-induced protein, LIPOXYGENASE	Molecular Function: protein binding (GO:0005515)	PLAT/LH2 domain (IPR001024), PLAT/LH2 domain superfamily (IPR036392)
LOC_Os07g38250	Os07g0569800	L-type lectin receptor-like kinase, Negative regulation of copper stress tolerance	OsCORK1	Copper-response receptor-like kinase 1	NA	NA	NA	NA	Biological Process: protein phosphorylation (GO:0006468), Molecular Function: ATP binding (GO:0005524), Molecular Function: carbohydrate binding (GO:0030246), Molecular Function: protein kinase activity (GO:0004672)	Protein kinase domain (IPR000719), Legume lectin domain (IPR001220), Serine/threonine-protein kinase, active site (IPR008271), Protein kinase-like domain superfamily (IPR011009), Concanavalin A-like lectin/glucanase domain superfamily (IPR013320), Protein kinase, ATP binding site (IPR017441), Legume lectin, beta chain, Mn/Ca-binding site (IPR019825)
LOC_Os01g02190	Os01g0112400	Major intrinsic protein family protein.	NA	NA	NIP4;1	NOD26 LIKE INTRINSIC PROTEIN 4;1	OsNIP4;1, NIP4-1, OsNIP4.1, NIP4.1	Aquaporin NIP4-1, NOD26-like intrinsic protein 4-1	Biological Process: transmembrane transport (GO:0055085), Cellular Component: membrane (GO:0016020), Molecular Function: channel activity (GO:0015267)	Major intrinsic protein (IPR000425), Major intrinsic protein, conserved site (IPR022357), Aquaporin-like (IPR023271), Aquaporin transporter (IPR034294)
LOC_Os03g28170	Os03g0399900	Mannose-binding lectin domain containing protein.	NA	NA	NA	NA	NA	NA	NA	Jacalin-like lectin domain superfamily (IPR036404)
LOC_Os12g18410	Os12g0282000	Mitochondrial iron-regulated protein, Iron homeostasis	MIR	mitochondrial iron-regulated gene	MIR	MITOCHONDRIAL IRON-REGULATED GENE	OsMIR	mitochondrial iron-regulated gene	NA	NA
LOC_Os07g07890	Os07g0175200	MTCP1 domain containing protein.	NA	NA	NA	NA	NA	NA	NA	Cysteine alpha-hairpin motif superfamily (IPR009069)
LOC_Os08g43654	Os08g0550200	Multi antimicrobial extrusion protein MatE family protein.	NA	NA	MATE33	MULTIDRUG AND TOXIC COMPOUND EXTRUSION 33	OsMATE33	multidrug and toxic compound extrusion 33	Biological Process: transmembrane transport (GO:0055085), Biological Process: xenobiotic detoxification by transmembrane export across the plasma membrane (GO:1990961), Cellular Component: membrane (GO:0016020), Molecular Function: antiporter activity (GO:0015297), Molecular Function: xenobiotic transmembrane transporter activity (GO:0042910)	Multi antimicrobial extrusion protein (IPR002528), Multidrug and toxic compound extrusion family, eukaryotic (IPR045069)
LOC_Os02g01380	Os02g0104500	MYB-like domain containing protein.	NA	NA	MSL08	MYB/SANT-LIKE 8	OsMSL08, MSL8	Myb/SANT-LIKE 8	NA	SANT/Myb domain (IPR001005), Myb/SANT-like DNA-binding domain 4 (IPR044822)
LOC_Os01g11220	Os01g0210400	Ortholog of Arabidopsis TOD1, Golgi-localized alkaline ceramidase, Pollen tube growth	OsTOD1	Turgor regulation defect 1	TOD1	TURGOR REGULATION DEFECT 1	OsTOD1	Turgor regulation defect 1	NA	Alkaline ceramidase TOD1/Probable hexosyltransferase MUCI70 (IPR006852), TOD1/MUCI70, glycosyltransferase-like domain (IPR048354)
LOC_Os10g27330	Os10g0413400	Orthologs of legume RAM2, Glycerol-3-phosphate acyl transferase (GPAT)	OsRAM2L	Required for Arbuscular Mycorrhization2 like	RAM2L	REQUIRED FOR ARBUSCULAR MYCORRHIZATION 2-LIKE	GPAT, OsRAM2L	glycerol-3-phosphate acyltransferase, Required for Arbuscular Mycorrhization2-like	Molecular Function: acyltransferase activity (GO:0016746)	Phospholipid/glycerol acyltransferase (IPR002123), HAD superfamily (IPR023214), HAD-like superfamily (IPR036412)
LOC_Os12g36850	Os12g0555200	Pathogenesis-related protein PR-10b	RPR10b	Rice PR-10b, pathogenesis-related gene 10b	PR10B	PATHOGENESIS-RELATED GENE 10B	RPR10b, PR-10b, PR10b, PBZ1, PBZ-1, OsPBZc, OsPR10b, BetV, OsBetV	pathogenesis-related gene 10b, pathogenesis-related protein PR-10b, PROBENAZOLE INDUCED PROTEIN1	Biological Process: defense response (GO:0006952)	Bet v I/Major latex protein (IPR000916), START-like domain superfamily (IPR023393)
LOC_Os12g36860	Os12g0555300	Pathogenesis-related protein PR-10c, Nonfunctional pseudogene	RPR10c	Rice PR-10c, pathogenesis-related gene 10c	NA	NA	PR10, OsPR10C, PR10C	pathogenesis-related gene 10	Biological Process: defense response (GO:0006952)	Bet v I/Major latex protein (IPR000916), START-like domain superfamily (IPR023393)
LOC_Os01g28450	Os01g0382000	Pathogenesis-related protein, Disease resistance	PR1, OsPR1b	pathogenesis-related gene 1b	PR1B	PATHOGENESIS-RELATED GENE 1B	OsPR1b, PR1b, OsPR1#011, OsPR1-11, PR-1b, OsPR-1b, PR1, PR-1, OsPR1a, PR1a	pathogenesis-related gene 1b, PR1 basic, Pathogenesis-related protein class 1 basic gene, basic PR protein 1, Pathogenesis-related protein class 1, pathogenesis-related 1 protein	Cellular Component: extracellular region (GO:0005576)	Cysteine-rich secretory protein-related (IPR001283), Venom allergen 5-like (IPR002413), CAP domain (IPR014044), Allergen V5/Tpx-1-related, conserved site (IPR018244), CAP superfamily (IPR035940)
LOC_Os11g29210	Os11g0482200	Pathogenic type III effector avirulence factor Avr cleavage site domain containing protein.	NA	NA	NA	NA	NA	NA	NA	RIN4, pathogenic type III effector avirulence factor Avr cleavage site (IPR008700), RPM1-interacting protein 4/NOI4 (IPR040387)
LOC_Os04g46740	Os04g0553500	Pectin lyase fold domain containing protein.	NA	NA	PME15	PECTIN METHYLESTERASE 15	OsPME15	pectin methylesterase 15	Biological Process: cell wall modification (GO:0042545), Molecular Function: pectinesterase activity (GO:0030599)	Pectinesterase, catalytic (IPR000070), Pectin lyase fold/virulence factor (IPR011050), Pectin lyase fold (IPR012334), Pectinesterase, Asp active site (IPR033131)
LOC_Os04g52320	Os04g0613200	Pectin lyase fold/virulence factor domain containing protein.	NA	NA	NA	NA	NA	NA	Molecular Function: polygalacturonase activity (GO:0004650)	Pectin lyase fold/virulence factor (IPR011050), Pectin lyase fold (IPR012334), Polygalacturonase QRT3-like (IPR039279)
LOC_Os11g27540	Os11g0463700	Penicillin-binding protein, transpeptidase fold domain containing protein.	NA	NA	NA	NA	NA	NA	NA	NA
LOC_Os06g02780	Os06g0118700	Peptidase A1 domain containing protein.	NA	NA	NA	NA	NA	NA	Biological Process: proteolysis (GO:0006508), Molecular Function: aspartic-type endopeptidase activity (GO:0004190)	Aspartic peptidase A1 family (IPR001461), Aspartic peptidase domain superfamily (IPR021109), Xylanase inhibitor, C-terminal (IPR032799), Xylanase inhibitor, N-terminal (IPR032861), Peptidase family A1 domain (IPR033121)
LOC_Os03g20210	Os03g0317300	Peptidase A1 domain containing protein.	NA	NA	NA	NA	NA	NA	Biological Process: proteolysis (GO:0006508), Molecular Function: aspartic-type endopeptidase activity (GO:0004190)	Aspartic peptidase A1 family (IPR001461), Aspartic peptidase domain superfamily (IPR021109), Xylanase inhibitor, C-terminal (IPR032799), Xylanase inhibitor, N-terminal (IPR032861), Peptidase family A1 domain (IPR033121), Pepsin-like domain, plant (IPR034161)
LOC_Os06g02730	Os06g0118000	Peptidase A1 domain containing protein.	NA	NA	NA	NA	NA	NA	Biological Process: proteolysis (GO:0006508), Molecular Function: aspartic-type endopeptidase activity (GO:0004190)	Aspartic peptidase A1 family (IPR001461), Aspartic peptidase domain superfamily (IPR021109), Xylanase inhibitor, C-terminal (IPR032799), Xylanase inhibitor, N-terminal (IPR032861), Peptidase family A1 domain (IPR033121)
LOC_Os01g62630	Os01g0844500	Peptidase aspartic, catalytic domain containing protein.	NA	NA	NA	NA	NA	NA	Biological Process: proteolysis (GO:0006508), Molecular Function: aspartic-type endopeptidase activity (GO:0004190)	Aspartic peptidase A1 family (IPR001461), Aspartic peptidase, active site (IPR001969), Aspartic peptidase domain superfamily (IPR021109), Xylanase inhibitor, C-terminal (IPR032799), Xylanase inhibitor, N-terminal (IPR032861), Peptidase family A1 domain (IPR033121), Pepsin-like domain, plant (IPR034161)
LOC_Os10g39300	Os10g0538200	Peptidase aspartic, catalytic domain containing protein.	NA	NA	NA	NA	NA	NA	NA	Aspartic peptidase domain superfamily (IPR021109), Xylanase inhibitor, C-terminal (IPR032799), Xylanase inhibitor, N-terminal (IPR032861), Peptidase family A1 domain (IPR033121), Pepsin-like domain, plant (IPR034161)
LOC_Os06g02900	Os06g0119600	Peptidase aspartic, catalytic domain containing protein.	NA	NA	NA	NA	NA	NA	Biological Process: proteolysis (GO:0006508), Molecular Function: aspartic-type endopeptidase activity (GO:0004190)	Aspartic peptidase A1 family (IPR001461), Aspartic peptidase, active site (IPR001969), Aspartic peptidase domain superfamily (IPR021109), Xylanase inhibitor, C-terminal (IPR032799), Xylanase inhibitor, N-terminal (IPR032861), Peptidase family A1 domain (IPR033121), CND41-like (IPR033873)
LOC_Os05g31890	Os05g0384300	Peptidase aspartic, catalytic domain containing protein.	NA	NA	NA	NA	NA	NA	NA	Aspartic peptidase domain superfamily (IPR021109), Xylanase inhibitor, C-terminal (IPR032799), Xylanase inhibitor, N-terminal (IPR032861), Peptidase family A1 domain (IPR033121), Pepsin-like domain, plant (IPR034161)
LOC_Os05g50580	Os05g0582600	Peptidase S10, serine carboxypeptidase family protein.	NA	NA	SCP30	SERINE CARBOXYPEPTIDASE 30	OsSCP30	Serine carboxypeptidase 30	Biological Process: proteolysis (GO:0006508), Molecular Function: serine-type carboxypeptidase activity (GO:0004185)	Peptidase S10, serine carboxypeptidase (IPR001563), Serine carboxypeptidase, serine active site (IPR018202), Alpha/Beta hydrolase fold (IPR029058)
LOC_Os03g04570	Os03g0138700	Peptide transporter	OsPTR1	peptide transporter 1	NA	NA	PTR	peptide transporter	Biological Process: dipeptide transport (GO:0042938), Biological Process: transmembrane transport (GO:0055085), Cellular Component: membrane (GO:0016020), Molecular Function: dipeptide transmembrane transporter activity (GO:0071916), Molecular Function: transmembrane transporter activity (GO:0022857), Molecular Function: tripeptide transmembrane transporter activity (GO:0042937)	Proton-dependent oligopeptide transporter family (IPR000109), MFS transporter superfamily (IPR036259), NRT1/PTR family (IPR044739)
LOC_Os10g33210	Os10g0470700	Peptide transporter, Regulation of resistance to bacterial leaf streak	OsRBLS5	resistance to bacterial leaf streak 5	PTR3	PROTEIN TRANSPORTER 3	OsPTR3, OsNPF5.5, NPF5.5	NITRATE TRANSPORTER 1/PEPTIDE TRANSPORTER 5.5	Biological Process: dipeptide transport (GO:0042938), Biological Process: transmembrane transport (GO:0055085), Cellular Component: membrane (GO:0016020), Molecular Function: dipeptide transmembrane transporter activity (GO:0071916), Molecular Function: transmembrane transporter activity (GO:0022857), Molecular Function: tripeptide transmembrane transporter activity (GO:0042937)	Proton-dependent oligopeptide transporter family (IPR000109), MFS transporter superfamily (IPR036259), NRT1/PTR family (IPR044739)
LOC_Os02g41670	Os02g0626600	Phenylalanine ammonia-lyase, Salicylic acid biosynthesis	PAL3	phenylalanine ammonia-lyase 3	NA	NA	OsPAL05, PAL05, OsPAL3, PAL5, PAL3, OsPAL2;3, PAL2;3, OsPAL2-1, PAL2-1	Phenylalanine ammonia-lyase 05	Biological Process: L-phenylalanine catabolic process (GO:0006559), Cellular Component: cytoplasm (GO:0005737), Molecular Function: ammonia-lyase activity (GO:0016841), Molecular Function: catalytic activity (GO:0003824)	Aromatic amino acid lyase (IPR001106), Phenylalanine ammonia-lyase (IPR005922), L-Aspartase-like (IPR008948), Phenylalanine/histidine ammonia-lyases, active site (IPR022313), Phenylalanine ammonia-lyase, shielding domain superfamily (IPR023144), Fumarase/histidase, N-terminal (IPR024083)
LOC_Os05g45820	Os05g0534500	Phospholipase C, phosphatidylinositol-specific , X region domain containing protein.	NA	NA	HMP31	HEAVY METAL-ASSOCIATED PROTEIN 31	OsHMP31	Heavy metal-associated protein 31	Molecular Function: metal ion binding (GO:0046872)	Heavy metal-associated domain, HMA (IPR006121), Heavy metal-associated domain superfamily (IPR036163), Protein SODIUM POTASSIUM ROOT DEFECTIVE 1-3 (IPR044526)
LOC_Os02g36850	Os02g0578400	Photosystem II oxygen evolving complex protein PsbQ family protein.	NA	NA	NA	NA	NA	NA	Biological Process: photosynthesis (GO:0015979), Cellular Component: extrinsic component of membrane (GO:0019898), Cellular Component: photosystem II (GO:0009523), Cellular Component: photosystem II oxygen evolving complex (GO:0009654), Molecular Function: calcium ion binding (GO:0005509)	Oxygen-evolving enhancer protein 3 (IPR008797), PsbQ-like domain superfamily (IPR023222)
LOC_Os11g42550	Os11g0645400	Plant disease resistance response protein family protein.	NA	NA	DIR49	DIRIGENT 49	OsDIR49, OsjDIR49	Dirigent 49, DIR domain protein 49	NA	Dirigent protein (IPR004265), Allene oxide cyclase/Dirigent protein (IPR044859)
LOC_Os11g07670	Os11g0178800	Plant disease resistance response protein family protein.	NA	NA	DIR35	DIRIGENT 35	OsDIR35, OsjDIR35	Dirigent 35, DIR domain protein 35	NA	Dirigent protein (IPR004265), Allene oxide cyclase/Dirigent protein (IPR044859)
LOC_Os07g42520	Os07g0617100	Plant disease resistance response protein family protein.	NA	NA	DIR17	DIRIGENT 17	OsDIR17, OsjDIR17	Dirigent 17, DIR domain protein 17	NA	Dirigent protein (IPR004265), Allene oxide cyclase/Dirigent protein (IPR044859)
LOC_Os07g01660	Os07g0107300	Plant disease resistance response protein family protein.	NA	NA	DIR15	DIRIGENT 15	OsDIR15, OsjDIR15	Dirigent 15, DIR domain protein 15	NA	Dirigent protein (IPR004265), Allene oxide cyclase/Dirigent protein (IPR044859)
LOC_Os07g44280	Os07g0636800	Plant disease resistance response protein family protein.	NA	NA	DIR21	DIRIGENT 21	OsDIR21, OsjDIR21	Dirigent 21, DIR domain protein 21	NA	Dirigent protein (IPR004265), Allene oxide cyclase/Dirigent protein (IPR044859)
LOC_Os08g28790	Os08g0375400	Plant disease resistance response protein family protein.	NA	NA	DIR29	DIRIGENT 29	OsDIR29, OsjDIR29	Dirigent 29, DIR domain protein 29	NA	Dirigent protein (IPR004265), Allene oxide cyclase/Dirigent protein (IPR044859)
LOC_Os07g43290	Os07g0625800	Plant lipid transfer protein/Par allergen family protein.	NA	NA	NA	NA	OsLLA7, OsLTPG21, OsLTPg21, LLA7, LTPG21, LTPg21, OsHyPRP25, HyPRP25	non-specific lipid transfer protein-like AGP 7, non-specific lipid transfer protein-like arabinogalactan protein 7, GPI-anchored non-specific lipid transfer protein 21, type G nsLTP 21, type G non-specific lipid transfer protein 21, Hybrid Proline-Rich Protein 25	Biological Process: lipid transport (GO:0006869), Molecular Function: lipid binding (GO:0008289)	Plant non-specific lipid-transfer protein/Par allergen (IPR000528), Bifunctional inhibitor/plant lipid transfer protein/seed storage helical domain (IPR016140), Bifunctional inhibitor/plant lipid transfer protein/seed storage helical domain superfamily (IPR036312), Alpha-Amylase Inhibitors (AAI), Lipid Transfer (LT) and Seed Storage (SS) Protein (IPR043325)
LOC_Os08g42040	Os08g0532800	Plant lipid transfer protein/seed storage/trypsin-alpha amylase inhibitor domain containing protein.	NA	NA	NA	NA	OsLTPG22, OsLTPg22	GPI-anchored non-specific lipid transfer protein 22, type G nsLTP 22, type G non-specific lipid transfer protein 22	NA	Bifunctional inhibitor/plant lipid transfer protein/seed storage helical domain (IPR016140), Bifunctional inhibitor/plant lipid transfer protein/seed storage helical domain superfamily (IPR036312), Alpha-Amylase Inhibitors (AAI), Lipid Transfer (LT) and Seed Storage (SS) Protein (IPR043325)
LOC_Os04g59310	Os04g0689300	PLC-like phosphodiesterase, TIM beta/alpha-barrel domain domain containing protein.	NA	NA	NA	NA	NA	NA	Biological Process: lipid metabolic process (GO:0006629), Molecular Function: phosphoric diester hydrolase activity (GO:0008081)	PLC-like phosphodiesterase, TIM beta/alpha-barrel domain superfamily (IPR017946)
LOC_Os09g37834	Os09g0551000	Protein kinase, catalytic domain domain containing protein.	NA	NA	NA	NA	NA	NA	Biological Process: protein phosphorylation (GO:0006468), Biological Process: recognition of pollen (GO:0048544), Molecular Function: ATP binding (GO:0005524), Molecular Function: protein kinase activity (GO:0004672), Molecular Function: protein serine/threonine kinase activity (GO:0004674)	Protein kinase domain (IPR000719), S-locus glycoprotein domain (IPR000858), Serine-threonine/tyrosine-protein kinase, catalytic domain (IPR001245), Bulb-type lectin domain (IPR001480), PAN/Apple domain (IPR003609), Protein kinase-like domain superfamily (IPR011009), Protein kinase, ATP binding site (IPR017441), S-receptor-like serine/threonine-protein kinase (IPR024171), Bulb-type lectin domain s…
LOC_Os03g14130	Os03g0245200	Protein of unknown function DUF1210 family protein.	NA	NA	NA	NA	NA	NA	NA	NA
LOC_Os10g05950	Os10g0150300	Protein of unknown function DUF1210 family protein.	NA	NA	NA	NA	PRP	proline-rich protein	NA	NA
LOC_Os10g05820	Os10g0149000	Protein of unknown function DUF1210 family protein.	NA	NA	NA	NA	PRP	proline-rich protein	NA	NA
LOC_Os10g35294	Os10g0495900	Protein of unknown function DUF1218 family protein.	NA	NA	NA	NA	NA	NA	NA	DESIGUAL/Modifying wall lignin-1/2 (IPR009606)
LOC_Os07g27810	Os07g0462200	Protein of unknown function DUF1218 family protein.	NA	NA	NA	NA	NA	NA	NA	DESIGUAL/Modifying wall lignin-1/2 (IPR009606)
LOC_Os02g04610	Os02g0138600	Protein of unknown function DUF1677, Oryza sativa family protein.	NA	NA	NA	NA	NA	NA	NA	Protein of unknown function DUF1677, Oryza sativa (IPR012871)
LOC_Os03g60340	Os03g0817800	Protein of unknown function DUF231 domain containing protein.	NA	NA	XOAT11	XYLAN O-ACETYLTRANSFERASE 11	OsTBL6, TBL6, OsXOAT11	trichome birefringence-like 6, xylan O-acetyltransferase 11	Molecular Function: O-acetyltransferase activity (GO:0016413), Molecular Function: transferase activity (GO:0016740)	Trichome birefringence-like, N-terminal domain (IPR025846), Trichome birefringence-like, C-terminal domain (IPR026057), Trichome birefringence-like family (IPR029962)
LOC_Os05g28830	Os05g0356700	Protein of unknown function DUF231, plant domain containing protein.	NA	NA	XOAT9	XYLAN O-ACETYLTRANSFERASE 9	OsTBL4, TBL4, OsXOAT9	trichome birefringence-like 4, xylan O-acetyltransferase 9	Molecular Function: O-acetyltransferase activity (GO:0016413), Molecular Function: transferase activity (GO:0016740)	Trichome birefringence-like, N-terminal domain (IPR025846), Trichome birefringence-like, C-terminal domain (IPR026057), Trichome birefringence-like family (IPR029962)
LOC_Os08g45170	Os08g0566100	Protein of unknown function DUF239, plant domain containing protein.	NA	NA	NA	NA	NA	NA	NA	Neprosin (IPR004314), Neprosin activation peptide (IPR025521)
LOC_Os06g08120	Os06g0179500	Protein of unknown function DUF247, plant family protein.	NA	NA	NA	NA	NA	NA	NA	Protein of unknown function DUF247, plant (IPR004158)
LOC_Os01g58870	Os01g0802850	Protein of unknown function DUF250 domain containing protein.	NA	NA	NA	NA	NA	NA	NA	Sugar phosphate transporter domain (IPR004853)
LOC_Os04g25060	Os04g0316200	Protein of unknown function DUF26 domain containing protein.	NA	NA	NA	NA	NA	Membrane-binding protein	NA	Gnk2-homologous domain (IPR002902), Gnk2-homologous domain superfamily (IPR038408)
LOC_Os01g65490	Os01g0875800	Protein of unknown function DUF266, plant family protein.	NA	NA	NA	NA	NA	NA	Cellular Component: membrane (GO:0016020), Molecular Function: glycosyltransferase activity (GO:0016757)	Glycosyl transferase, family 14 (IPR003406), Glycosyltransferase BC10-like (IPR044174)
LOC_Os03g64050	Os03g0857600	Protein of unknown function DUF303, acetylesterase putative domain containing protein.	NA	NA	NA	NA	NA	NA	NA	Sialate O-acetylesterase domain (IPR005181), SGNH hydrolase superfamily (IPR036514)
LOC_Os02g13060	Os02g0223700	Protein of unknown function DUF3511 domain containing protein.	NA	NA	NA	NA	NA	NA	NA	Protein of unknown function DUF3511 (IPR021899)
LOC_Os01g68500	Os01g0913100	Protein of unknown function DUF538 family protein.	NA	NA	NA	NA	NA	NA	NA	Protein of unknown function DUF538 (IPR007493), At5g01610-like superfamily (IPR036758)
LOC_Os09g32470	Os09g0500900	Protein of unknown function DUF568 domain containing protein.	NA	NA	NA	NA	NA	NA	NA	DOMON domain (IPR005018), Cytochrome b561/ferric reductase transmembrane (IPR006593), Cytochrome b561 and DOMON domain-containing protein (IPR017214), AIR12, DOMON domain (IPR045265)
LOC_Os06g06670	Os06g0161900	Protein of unknown function DUF569 family protein.	NA	NA	NA	NA	NA	NA	NA	Domain of unknown function DUF569 (IPR007679), Actin-crosslinking (IPR008999)
LOC_Os07g01520	Os07g0105800	Protein of unknown function DUF594 domain containing protein.	NA	NA	NA	NA	NA	NA	NA	Protein of unknown function DUF594 (IPR007658), Domain of unknown function DUF4220 (IPR025315)
LOC_Os07g12100	Os07g0222200	Protein of unknown function DUF594 domain containing protein.	NA	NA	NA	NA	NA	NA	NA	Protein of unknown function DUF594 (IPR007658), Domain of unknown function DUF4220 (IPR025315)
LOC_Os03g05530	Os03g0149300	Protein of unknown function DUF6, transmembrane domain containing protein.	NA	NA	NA	NA	NA	NA	Cellular Component: membrane (GO:0016020), Molecular Function: transmembrane transporter activity (GO:0022857)	EamA domain (IPR000620), WAT1-related protein (IPR030184)
LOC_Os11g05770	Os11g0156300	Protein of unknown function DUF623, plant domain containing protein.	NA	NA	NA	NA	OsOFP18, OsOFP28	OVATE family protein 18, ovate family protein 28, OVATE-domain containing protein 28	Biological Process: negative regulation of DNA-templated transcription (GO:0045892)	Ovate protein family, C-terminal (IPR006458), Ovate protein family (IPR038933)
LOC_Os01g29280	Os01g0389200	Protein of unknown function DUF679 family protein.	NA	NA	NA	NA	NA	NA	NA	Protein DMP (IPR007770)
LOC_Os09g27250	Os09g0444800	Protein of unknown function DUF716 family protein.	NA	NA	NA	NA	NA	NA	NA	Protein of unknown function DUF716 (IPR006904)
LOC_Os03g51160	Os03g0721400	Protein of unknown function DUF841, eukaryotic family protein.	NA	NA	NA	NA	NA	NA	Biological Process: endoplasmic reticulum calcium ion homeostasis (GO:0032469), Cellular Component: endoplasmic reticulum membrane (GO:0005789), Cellular Component: membrane (GO:0016020), Molecular Function: calcium channel activity (GO:0005262)	Integral membrane protein EMC3/TMCO1-like (IPR002809), Calcium load-activated calcium channel (IPR008559)
LOC_Os09g39750	Os09g0571000	Protein of unknown function DUF966 family protein.	NA	NA	NA	NA	OsDSR7	DUF966-stress repressive gene 7	NA	Protein SOSEKI (IPR010369), Protein SOSEKI, magnoliopsida (IPR021182), SOSEKI, DIX-like domain (IPR048351)
LOC_Os02g03294	Os02g0125400	P-type cyclin, PHO80 homologous protein	OsCYCP4;3	P-type cyclin 4;3	NA	NA	OsCYCP4;3	P-type cyclin 4;3	Biological Process: regulation of cyclin-dependent protein serine/threonine kinase activity (GO:0000079), Molecular Function: protein kinase binding (GO:0019901)	Cyclin PHO80-like (IPR013922), Cyclin-like superfamily (IPR036915)
LOC_Os02g43550	Os02g0652000	P-type cyclin, PHO80 homologous protein, Coordination of phosphate starvation signaling and cell cycle progression under phosphate starvation stress	OsCYCP4;2	P-type cyclin 4;2	CYCU4;4	CYCLIN-U4-4	CycU4;4, CycU4;os;4, Orysa;CycU4;4, OsCYCP4;2	U-type cyclin 4;4, P-type cyclin 4;2	Biological Process: regulation of cyclin-dependent protein serine/threonine kinase activity (GO:0000079), Molecular Function: protein kinase binding (GO:0019901)	Cyclin PHO80-like (IPR013922), Cyclin-like superfamily (IPR036915)
LOC_Os03g08880	Os03g0187800	Purine permease, Modulation of cytokinin distribution, Regulation of plant height and grain weight	OsPUP1	PURINE PERMEASE1	PUP1	PURINE PERMEASE 1	OsPUP1	purine permease 1, PUP-type cytokinin transporter 1	Cellular Component: membrane (GO:0016020), Molecular Function: purine nucleoside transmembrane transporter activity (GO:0015211)	Purine permease, plant (IPR030182)
LOC_Os08g10010	Os08g0200100	Ribonucleotide reductase-related domain containing protein.	NA	NA	NA	NA	NA	NA	Biological Process: fatty acid metabolic process (GO:0006631), Molecular Function: acyl-[acyl-carrier-protein] desaturase activity (GO:0045300), Molecular Function: oxidoreductase activity (GO:0016491)	Fatty acid desaturase, type 2 (IPR005067), Ferritin-like superfamily (IPR009078), Ribonucleotide reductase-like (IPR012348)
LOC_Os11g15040	Os11g0256900	S-adenosyl-L-methionine:salicylic acid carboxyl methyltransferase (SAMT), Disease resistance, Wound response	OsBISAMT1	benzothiadiazole (BTH)-induced SAMT 1	BISAMT1	BENZOTHIADIAZOLE-INDUCED SAMT1	OsBISAMT1	benzothiadiazole-induced SAMT1, benzothiadiazole-induced S-adenosyl-L-methionine:salicylic acid carboxyl methyltransferase 1, BTH-induced S-adenosyl-L-methionine:salicylic acid carboxyl methyltransferase 1	Molecular Function: methyltransferase activity (GO:0008168)	SAM dependent carboxyl methyltransferase (IPR005299), S-adenosyl-L-methionine-dependent methyltransferase superfamily (IPR029063)
LOC_Os04g28780	Os04g0356600	S-Domain receptor like kinase-25, Response to Xanthomonas oryzae pv. oryzae.	SDRLK-25	S-Domain receptor like kinase-25	SDRLK25	S-DOMAIN RECEPTOR LIKE KINASE 25	SDRLK-25, OsSDRLK-25, OsSDRLK25	S-Domain receptor like kinase-25	Biological Process: protein phosphorylation (GO:0006468), Biological Process: recognition of pollen (GO:0048544), Molecular Function: ATP binding (GO:0005524), Molecular Function: protein kinase activity (GO:0004672), Molecular Function: protein serine/threonine kinase activity (GO:0004674)	Protein kinase domain (IPR000719), S-locus glycoprotein domain (IPR000858), Bulb-type lectin domain (IPR001480), PAN/Apple domain (IPR003609), Serine/threonine-protein kinase, active site (IPR008271), Protein kinase-like domain superfamily (IPR011009), Protein kinase, ATP binding site (IPR017441), S-receptor-like serine/threonine-protein kinase (IPR024171), Bulb-type lectin domain superfamily (IP…
LOC_Os01g40499	Os01g0587400	S-Domain receptor like kinase-49, Response to submergence	SDRLK-49	S-Domain receptor like kinase-49	SDRLK49	S-DOMAIN RECEPTOR LIKE KINASE 49	SDRLK-49, OsSDRLK-49, OsSDRLK49	S-Domain receptor like kinase-49	Biological Process: protein phosphorylation (GO:0006468), Biological Process: recognition of pollen (GO:0048544), Molecular Function: ATP binding (GO:0005524), Molecular Function: protein kinase activity (GO:0004672), Molecular Function: protein serine/threonine kinase activity (GO:0004674)	Protein kinase domain (IPR000719), S-locus glycoprotein domain (IPR000858), Bulb-type lectin domain (IPR001480), PAN/Apple domain (IPR003609), Serine/threonine-protein kinase, active site (IPR008271), Protein kinase-like domain superfamily (IPR011009), Protein kinase, ATP binding site (IPR017441), S-receptor-like serine/threonine-protein kinase (IPR024171), Bulb-type lectin domain superfamily (IP…
LOC_Os08g45060	Os08g0564700	Serine/threonine protein kinase domain containing protein.	NA	NA	NA	NA	NA	NA	Biological Process: protein phosphorylation (GO:0006468), Molecular Function: ATP binding (GO:0005524), Molecular Function: protein binding (GO:0005515), Molecular Function: protein kinase activity (GO:0004672)	Protein kinase domain (IPR000719), Serine-threonine/tyrosine-protein kinase, catalytic domain (IPR001245), Leucine-rich repeat (IPR001611), Protein kinase-like domain superfamily (IPR011009), Leucine-rich repeat domain superfamily (IPR032675), Pollen receptor-like kinase 1-6/SFR4-like (IPR046959)
LOC_Os12g43660	Os12g0632900	Serine/threonine protein kinase-related domain containing protein.	NA	NA	NA	NA	NA	NA	Biological Process: protein phosphorylation (GO:0006468), Molecular Function: ATP binding (GO:0005524), Molecular Function: protein binding (GO:0005515), Molecular Function: protein kinase activity (GO:0004672)	Protein kinase domain (IPR000719), Leucine-rich repeat (IPR001611), Leucine-rich repeat, typical subtype (IPR003591), Serine/threonine-protein kinase, active site (IPR008271), Protein kinase-like domain superfamily (IPR011009), Protein kinase, ATP binding site (IPR017441), Leucine-rich repeat domain superfamily (IPR032675)
LOC_Os01g27230	Os01g0369900	Similar to 12-oxo-phytodienoic acid reductase6.	NA	NA	OPR10	12-OXOPHYTODIENOATE REDUCTASE 10	OsOPR10, OsOPR12, OsOPR01-1	12-oxo-phytodienoic acid reductase 10	Molecular Function: FMN binding (GO:0010181), Molecular Function: oxidoreductase activity (GO:0016491)	NADH:flavin oxidoreductase/NADH oxidase, N-terminal (IPR001155), Aldolase-type TIM barrel (IPR013785), Oxidoreductase Oye-like (IPR045247)
LOC_Os02g53180	Os02g0771600	Similar to 1-aminocyclopropane-1-carboxylate oxidase (Fragment).	NA	NA	ACO3	AMINOCYCLOPROPANE-1-CARBOXYLIC ACID OXIDASE 3	OsACO3, ACO2, OsACO2	ACC oxidase 3	NA	Oxoglutarate/iron-dependent dioxygenase (IPR005123), Non-haem dioxygenase N-terminal domain (IPR026992), Isopenicillin N synthase-like superfamily (IPR027443), Isopenicillin N synthase-like, Fe(2+) 2OG dioxygenase domain (IPR044861)
LOC_Os05g05670	Os05g0149300	Similar to 1-aminocyclopropane-1-carboxylate oxidase.	NA	NA	NA	NA	NA	NA	NA	Oxoglutarate/iron-dependent dioxygenase (IPR005123), Isopenicillin N synthase-like superfamily (IPR027443), Isopenicillin N synthase-like, Fe(2+) 2OG dioxygenase domain (IPR044861)
LOC_Os01g65690	Os01g0878900	Similar to 4, 5-DOPA dioxygenase extradiol-like protein.	NA	NA	NA	NA	DOPA	4, 5-DOPA DIOXYGENASE EXTRADIOL-LIKE PROTEIN	Biological Process: cellular aromatic compound metabolic process (GO:0006725), Molecular Function: ferrous iron binding (GO:0008198), Molecular Function: oxidoreductase activity (GO:0016491), Molecular Function: oxidoreductase activity, acting on single donors with incorporation of molecular oxygen (GO:0016701), Molecular Function: zinc ion binding (GO:0008270)	Extradiol ring-cleavage dioxygenase, class III enzyme, subunit B (IPR004183), Extradiol aromatic ring-opening dioxygenase, DODA-type (IPR014436)
LOC_Os11g05370	Os11g0151300	Similar to 60S ribosomal protein L26-1.	NA	NA	RPL26.1	RIBOSOMAL PROTEIN L26.1	OsRPL26.1	ribosomal protein L26.1, ribosomal protein large subunit 26.1	Biological Process: translation (GO:0006412), Cellular Component: large ribosomal subunit (GO:0015934), Cellular Component: ribosome (GO:0005840), Molecular Function: RNA binding (GO:0003723), Molecular Function: structural constituent of ribosome (GO:0003735)	Large ribosomal subunit protein uL24, eukaryotic/archaeal (IPR005756), KOW (IPR005824), Large ribosomal subunit protein uL24, conserved site (IPR005825), Translation protein SH3-like domain superfamily (IPR008991), Large ribosomal subunit protein uL2, domain 2 (IPR014722), Large ribosomal subunit protein uL24, KOW domain (IPR041988)
LOC_Os12g06660	Os12g0163700	Similar to Actin 7 (Actin 2).	NA	NA	NA	NA	NA	NA	NA	Actin family (IPR004000), Actin, conserved site (IPR004001), ATPase, nucleotide binding domain (IPR043129)
LOC_Os08g35750	Os08g0459700	Similar to Adenosine diphosphate glucose pyrophosphatase precursor.	NA	NA	GLP8-13	GERMIN-LIKE PROTEIN 8-13	OsGLP8-13	Germin-like protein 8-13	Molecular Function: manganese ion binding (GO:0030145)	Germin (IPR001929), Cupin 1 (IPR006045), RmlC-like cupin domain superfamily (IPR011051), RmlC-like jelly roll fold (IPR014710), Germin, manganese binding site (IPR019780)
LOC_Os01g66010	Os01g0882800	Similar to Amino acid carrier (Fragment).	NA	NA	AAP11E	AMINO ACID PERMEASE 11E	OsAAP11E, OsAAP8, AAP8	amino acid permease 11E, amino acid permease 8, amino acid/auxin permease 8	NA	Amino acid transporter, transmembrane domain (IPR013057)
LOC_Os05g07060	Os05g0163300	Similar to Arabinogalactan protein-like.	NA	NA	FLA9	FASCICLIN-LIKE ARABINOGALACTAN PROTEIN 9	OsFLA9	fasciclin-like AGP 9, fasciclin-like arabinogalactan protein 9	NA	FAS1 domain (IPR000782), FAS1 domain superfamily (IPR036378), Fasciclin-like arabinogalactan protein, group A (IPR045003)
LOC_Os01g47780	Os01g0668100	Similar to Arabinogalactan-like protein.	NA	NA	FLA7	FASCICLIN-LIKE ARABINOGALACTAN PROTEIN 7	OsFLA7	fasciclin-like AGP 7, fasciclin-like arabinogalactan protein 7	NA	FAS1 domain (IPR000782), FAS1 domain superfamily (IPR036378), Fasciclin-like arabinogalactan protein, group A (IPR045003)
LOC_Os01g71710	Os01g0945200	Similar to BAT1 (BIDIRECTIONAL AMINO ACID TRANSPORTER 1); amino acid transmembrane transporter.	NA	NA	NA	NA	OsBAT3	bi-directional amino acid transporter 3	Biological Process: transmembrane transport (GO:0055085), Cellular Component: membrane (GO:0016020), Molecular Function: transmembrane transporter activity (GO:0022857)	Amino acid/polyamine transporter I (IPR002293)
LOC_Os01g10580	Os01g0202500	Similar to B-box zinc finger family protein.	NA	NA	NA	NA	OsBBX1, OsDBB3c, BBX1, DBB3c	B-box-containing protein 1, DOUBLE B-BOX zinc finger gene 3c, DOUBLE B-BOX 3c	Molecular Function: zinc ion binding (GO:0008270)	B-box-type zinc finger (IPR000315)
LOC_Os01g44090	Os01g0631500	Similar to Beta-1, 3-glucanase-like protein.	NA	NA	NA	NA	NA	NA	NA	X8 domain (IPR012946), Carbohydrate-binding X8 domain-containing protein, plant (IPR044788)
LOC_Os11g19210	Os11g0297800	Similar to Beta-D-xylosidase.	NA	NA	NA	NA	NA	NA	Biological Process: carbohydrate metabolic process (GO:0005975), Biological Process: xylan catabolic process (GO:0045493), Molecular Function: hydrolase activity, hydrolyzing O-glycosyl compounds (GO:0004553), Molecular Function: xylan 1, 4-beta-xylosidase activity (GO:0009044)	Glycoside hydrolase, family 3, N-terminal (IPR001764), Glycoside hydrolase family 3 C-terminal domain (IPR002772), Immunoglobulin-like fold (IPR013783), Glycoside hydrolase superfamily (IPR017853), Fibronectin type III-like domain (IPR026891), Glycoside hydrolase family 3 C-terminal domain superfamily (IPR036881), Glycoside hydrolase, family 3, N-terminal domain superfamily (IPR036962), Beta-D-xy…
LOC_Os10g40720	Os10g0555900	Similar to Beta-expansin.	NA	NA	EXPB3	BETA-EXPANSIN 3	OsEXPB3, osaEXPb1.10, EXPb1.10	Expansin-B3, Beta-expansin-3	Biological Process: sexual reproduction (GO:0019953), Cellular Component: extracellular region (GO:0005576)	Major pollen allergen Lol pI (IPR005795), Expansin/pollen allergen, DPBB domain (IPR007112), Expansin, cellulose-binding-like domain (IPR007117), Expansin/Lol pI (IPR007118), RlpA-like protein, double-psi beta-barrel domain (IPR009009), Expansin, cellulose-binding-like domain superfamily (IPR036749), RlpA-like domain superfamily (IPR036908)
LOC_Os06g06980	Os06g0165800	Similar to Caffeoyl-CoA 3-O-methyltransferase (Fragment).	NA	NA	NA	NA	ROMT-16, ROMT16, COA1, CCoAOMT-1, OsROMT-16, OsROMT16, OsCOA1, OsCCoAOMT-1	O-methyltransferase ROMT16, caffeoyl CoA O-methyltransferase 1	Molecular Function: O-methyltransferase activity (GO:0008171)	Class I-like SAM-dependent O-methyltransferase (IPR002935), S-adenosyl-L-methionine-dependent methyltransferase superfamily (IPR029063)
LOC_Os05g07764	Os05g0169800	Similar to Carboxyl-terminal proteinase.	NA	NA	NA	NA	NA	NA	NA	Neprosin (IPR004314), Neprosin activation peptide (IPR025521)
LOC_Os08g42290	Os08g0535000	Similar to cation cation antiporter.	NA	NA	NA	NA	NA	NA	NA	Vesicle transport protein, Use1 (IPR019150)
LOC_Os01g27050	Os01g0368000	Similar to cDNA clone:J023132I08, full insert sequence.	NA	NA	NA	NA	NA	NA	Molecular Function: N, N-dimethylaniline monooxygenase activity (GO:0004499), Molecular Function: NADP binding (GO:0050661), Molecular Function: flavin adenine dinucleotide binding (GO:0050660)	Flavin monooxygenase FMO (IPR000960), Flavin monooxygenase-like (IPR020946), FAD/NAD(P)-binding domain superfamily (IPR036188)
LOC_Os04g53950	Os04g0631200	Similar to cDNA clone:J033024P08, full insert sequence.	NA	NA	XTH3	XYLOGLUCAN ENDOTRANSGLUCOSYDASE/HYDROLASE 3	OsXTH3, XTR4, OsXTR4	xyloglucan endotransglucosylase/hydrolase, xyloglucan endotransglucosylase 3, XET-related gene 4	Biological Process: carbohydrate metabolic process (GO:0005975), Molecular Function: hydrolase activity, hydrolyzing O-glycosyl compounds (GO:0004553)	Glycoside hydrolase family 16 (IPR000757), Concanavalin A-like lectin/glucanase domain superfamily (IPR013320), Beta-glucanase/XTH (IPR044791)
LOC_Os08g35160	Os08g0452900	Similar to Chaperone protein dnaJ.	NA	NA	NA	NA	OsDjC62	DnaJ domain protein C62	NA	NA
LOC_Os08g04350	Os08g0137900	Similar to Chemocyanin precursor (Basic blue protein) (Plantacyanin).	NA	NA	UCL25	UCLACYANIN-LIKE PROTEIN 25	OsUCL25	uclacyanin-like protein 25	Molecular Function: electron transfer activity (GO:0009055)	Phytocyanin domain (IPR003245), Cupredoxin (IPR008972), Blue (type 1) copper protein, binding site (IPR028871), Phytocyanin-like (IPR039391)
LOC_Os10g12050	Os10g0196000	Similar to Cytochrome P450 CYP98A7.	NA	NA	NA	NA	NA	NA	Molecular Function: heme binding (GO:0020037), Molecular Function: iron ion binding (GO:0005506), Molecular Function: monooxygenase activity (GO:0004497), Molecular Function: oxidoreductase activity, acting on paired donors, with incorporation or reduction of molecular oxygen (GO:0016705)	Cytochrome P450 (IPR001128), Cytochrome P450 superfamily (IPR036396)
LOC_Os07g29960	Os07g0482900	Similar to Cytochrome P450.	NA	NA	NA	NA	NA	NA	Molecular Function: heme binding (GO:0020037), Molecular Function: iron ion binding (GO:0005506), Molecular Function: monooxygenase activity (GO:0004497), Molecular Function: oxidoreductase activity, acting on paired donors, with incorporation or reduction of molecular oxygen (GO:0016705)	Cytochrome P450 (IPR001128), Cytochrome P450 superfamily (IPR036396)
LOC_Os02g21080	Os02g0315400	Similar to DC2 protein.	NA	NA	NA	NA	NA	NA	NA	NA
LOC_Os06g11812	Os06g0221300	Similar to Dehydration stress-induced protein.	NA	NA	NA	NA	NA	NA	Molecular Function: protein binding (GO:0005515)	PLAT/LH2 domain (IPR001024), PLAT/LH2 domain superfamily (IPR036392)
LOC_Os07g23430	Os07g0417200	Similar to Delta 12 oleic acid desaturase FAD2.	NA	NA	FAD2-2	FATTY ACID DESATURASE 2-2	OsFAD2-2, OsaFAD2-3, FAD2-3	fatty acid desaturase 2-2, microsomal delta-12 fatty acid desaturase2-2, fatty acid desaturase 2-2	Biological Process: lipid metabolic process (GO:0006629), Molecular Function: oxidoreductase activity (GO:0016491), Molecular Function: oxidoreductase activity, acting on paired donors, with oxidation of a pair of donors resulting in the reduction of molecular oxygen to two molecules of water (GO:0016717)	Fatty acid desaturase domain (IPR005804), Fatty acid desaturase (IPR012171), Fatty acid desaturase, N-terminal (IPR021863)
LOC_Os06g04950	Os06g0141700	Similar to Early nodulin.	NA	NA	NA	NA	OsENOD93	early nodulin 93 gene	NA	Early nodulin 93 ENOD93 protein (IPR005050)
LOC_Os09g04490	Os09g0131200	Similar to Elicitor-inducible LRR receptor-like protein EILP.	NA	NA	NA	NA	NA	NA	Molecular Function: protein binding (GO:0005515)	Leucine-rich repeat (IPR001611), Leucine-rich repeat domain superfamily (IPR032675)
LOC_Os01g40660	Os01g0589200	Similar to Embryo-abundant protein EMB-like.	NA	NA	NA	NA	NA	NA	NA	S-adenosyl-L-methionine-dependent methyltransferase superfamily (IPR029063)
LOC_Os06g13830	Os06g0247900	Similar to Endo-beta-1, 4-glucanase precursor (EC 3.2.1.4).	NA	NA	GH9B9	GLYCOSIDE HYDROLASE 9B9	OsGH9B9	glycoside hydrolase OsGH9B9, glycoside hydrolase 9B9	Biological Process: carbohydrate metabolic process (GO:0005975), Molecular Function: hydrolase activity, hydrolyzing O-glycosyl compounds (GO:0004553)	Glycoside hydrolase family 9 (IPR001701), Six-hairpin glycosidase superfamily (IPR008928), Six-hairpin glycosidase-like superfamily (IPR012341), Glycoside hydrolase family 9, His active site (IPR018221)
LOC_Os01g70830	Os01g0934600	Similar to Esterase PIR7B.	NA	NA	NA	NA	NA	NA	NA	Alpha/Beta hydrolase fold (IPR029058), Methylesterase/Alpha-hydroxynitrile lyase (IPR045889)
LOC_Os01g46130	Os01g0650000	Similar to esterase.	NA	NA	NA	NA	NA	NA	NA	SGNH hydrolase superfamily (IPR036514)
LOC_Os03g58110	Os03g0795300	Similar to Extensin protein-like.	NA	NA	NA	NA	NA	NA	Molecular Function: protein binding (GO:0005515)	Leucine-rich repeat (IPR001611), Leucine-rich repeat domain superfamily (IPR032675)
LOC_Os01g06580	Os01g0159200	Similar to Fasciclin-like protein FLA18.	NA	NA	FLA8	FASCICLIN-LIKE ARABINOGALACTAN PROTEIN 8	OsFLA8	fasciclin-like AGP 8, fasciclin-like arabinogalactan protein 8	NA	FAS1 domain (IPR000782), FAS1 domain superfamily (IPR036378), Fasciclin-like arabinogalactan protein, group A (IPR045003)
LOC_Os10g25420	Os10g0394000	Similar to GDSL-like Lipase/Acylhydrolase family protein, expressed.	NA	NA	GELP106	GDSL ESTERASE/LIPASE PROTEIN 106	OsGELP106	GDSL esterase/lipase protein 106	Molecular Function: hydrolase activity, acting on ester bonds (GO:0016788)	GDSL lipase/esterase (IPR001087), GDSL lipase/esterase-like, plant (IPR035669), SGNH hydrolase superfamily (IPR036514)
LOC_Os05g19670	Os05g0277500	Similar to Germin-like protein subfamily 2 member 4 precursor.	NA	NA	GLP5-2	GERMIN-LIKE PROTEIN 5-2	OsGLP5-2, OsGLP5-1, GLP5-1	Germin-like protein 5-2	Molecular Function: manganese ion binding (GO:0030145)	Germin (IPR001929), Cupin 1 (IPR006045), RmlC-like cupin domain superfamily (IPR011051), RmlC-like jelly roll fold (IPR014710), Germin, manganese binding site (IPR019780)
LOC_Os10g39740	Os10g0543800	Similar to Glutathione S-transferase GST 11 (EC 2.5.1.18).	NA	NA	RPP31	PHLOEM PROTEIN 31	OsRPP31, OsGSTF6, GSTF6	31 kDa rice phloem protein, phloem specific glutathione S-transferase, PHI GLUTATHIONE S-TRANSFERASE 6	NA	Glutathione S-transferase, N-terminal (IPR004045), Glutathione S-transferase, C-terminal (IPR004046), Glutathione S-transferase, C-terminal-like (IPR010987), Thioredoxin-like superfamily (IPR036249), Glutathione S-transferase, C-terminal domain superfamily (IPR036282)
LOC_Os10g22310	Os10g0368100	Similar to Glutathione S-transferase GSTU35 (Fragment).	NA	NA	NA	NA	NA	NA	Biological Process: glutathione metabolic process (GO:0006749), Molecular Function: glutathione transferase activity (GO:0004364)	Glutathione S-transferase, C-terminal-like (IPR010987), Glutathione S-transferase, C-terminal domain superfamily (IPR036282), Glutathione S-transferases Tau, C-terminal alpha helical domain, plant (IPR045074)
LOC_Os01g23580	Os01g0337500	Similar to H+-pyrophosphatase (Fragment).	NA	NA	NA	NA	NA	NA	Biological Process: proton transmembrane transport (GO:1902600), Cellular Component: membrane (GO:0016020), Molecular Function: diphosphate hydrolysis-driven proton transmembrane transporter activity (GO:0009678), Molecular Function: inorganic diphosphate phosphatase activity (GO:0004427)	Pyrophosphate-energised proton pump (IPR004131)
LOC_Os11g05310	Os11g0150632	Similar to H0101F08.9 protein.	NA	NA	NA	NA	NA	NA	NA	NA
LOC_Os04g38720	Os04g0460600	Similar to H0219H12.10 protein.	NA	NA	TIL1	TILLERING 1	NAC2, OsNAC2, ONAC004, ONAC4, ONAC034, ONAC34, ONAC058, ONAC58, OMTN2, Ostil1, OsNAC2/ONAC004, OsORE1.2, DLN113, OsDLN113	NAC domain-containing protein 004, NAC domain-containing protein 4, NAC domain-containing protein 34, NAC domain-containing protein 58, miR164-targeted NAC2, Oryza miR164-targeted NAC2, Oryza sativa tillering1, ORESARA 1.2, DLN repressor 113, DLN motif protein 113	Biological Process: regulation of DNA-templated transcription (GO:0006355), Molecular Function: DNA binding (GO:0003677)	NAC domain (IPR003441), NAC domain superfamily (IPR036093)
LOC_Os10g30390	Os10g0439800	Similar to H0813E03.1 protein.	NA	NA	CYP71Z4	P-450 71Z4	Oscyp71Z4	Cytochrome P450 71Z4	Molecular Function: heme binding (GO:0020037), Molecular Function: iron ion binding (GO:0005506), Molecular Function: monooxygenase activity (GO:0004497), Molecular Function: oxidoreductase activity, acting on paired donors, with incorporation or reduction of molecular oxygen (GO:0016705)	Cytochrome P450 (IPR001128), Cytochrome P450, E-class, group I (IPR002401), Cytochrome P450, conserved site (IPR017972), Cytochrome P450 superfamily (IPR036396)
LOC_Os04g57130	Os04g0666800	Similar to H1005F08.21 protein.	NA	NA	DIR12	DIRIGENT 12	OsDIR12, OsjDIR12	Dirigent 12, DIR domain protein 12	NA	Dirigent protein (IPR004265), Allene oxide cyclase/Dirigent protein (IPR044859)
LOC_Os05g34914	Os05g0422900	Similar to helicase.	NA	NA	NA	NA	NA	NA	NA	P-loop containing nucleoside triphosphate hydrolase (IPR027417)
LOC_Os06g46340	Os06g0676700	Similar to High pI alpha-glucosidase.	NA	NA	ONG1	ALPHA-GLUCOSIDASE 1	ong1-3, ong1-4, OsGH, GH	Alpha-D-glucoside glucohydrolase 1, glycosyl hydrolase	Biological Process: carbohydrate metabolic process (GO:0005975), Molecular Function: carbohydrate binding (GO:0030246), Molecular Function: catalytic activity (GO:0003824), Molecular Function: hydrolase activity, hydrolyzing O-glycosyl compounds (GO:0004553)	Glycoside hydrolase family 31, TIM barrel domain (IPR000322), Galactose mutarotase-like domain superfamily (IPR011013), Glycosyl hydrolase, all-beta (IPR013780), Glycoside hydrolase superfamily (IPR017853), Glycoside hydrolase family 31, N-terminal domain (IPR025887), Glycosyl hydrolases family 31, active site (IPR030458), Glycosyl hydrolases family 31, conserved site (IPR030459), Glycosyl hydrol…
LOC_Os03g45340	Os03g0656100	Similar to Hsp20/alpha crystallin family protein, expressed.	NA	NA	NA	NA	NA	NA	NA	NA
LOC_Os03g14140	Os03g0245300	Similar to Hydroxyproline-rich glycoprotein DZ-HRGP precursor.	NA	NA	NA	NA	AGP, OsAGP	Arabinogalactan protein	NA	NA
LOC_Os04g09900	Os04g0178300	Similar to Isoform 3 of Syn-copalyl diphosphate synthase.	NA	NA	CPS4	ENT-COPALYL DIPHOSPHATE SYNTHASE 4	OsCPS4, CYC1, OsCYC1, OsCyc1, cpsl3, OsCPSL3, OsCPSsyn, OsCyc1/OsCPS4, OsTPS15, Os-CPS4, TPS11, OsTPS11	rice ent-copalyl diphosphate (CDP) synthase4, ent-copalyl diphosphate synthase 4, ent-copalyl diphosphate synthase like 3, syn-copalyl diphosphate synthase, syn-copalyl diphosphate synthase, cyclase1, cyclase 1, syn-CDP synthase, terpene synthase 15	Molecular Function: lyase activity (GO:0016829), Molecular Function: terpene synthase activity (GO:0010333)	Terpene synthase, N-terminal domain (IPR001906), Terpenoid cyclases/protein prenyltransferase alpha-alpha toroid (IPR008930), Isoprenoid synthase domain superfamily (IPR008949), Terpene synthase, N-terminal domain superfamily (IPR036965)
LOC_Os07g35740	Os07g0541800	Similar to KI domain interacting kinase 1.	NA	NA	NA	NA	NA	NA	Biological Process: protein phosphorylation (GO:0006468), Molecular Function: ATP binding (GO:0005524), Molecular Function: protein kinase activity (GO:0004672)	Protein kinase domain (IPR000719), Serine-threonine/tyrosine-protein kinase, catalytic domain (IPR001245), Gnk2-homologous domain (IPR002902), Serine/threonine-protein kinase, active site (IPR008271), Protein kinase-like domain superfamily (IPR011009), Protein kinase, ATP binding site (IPR017441), Gnk2-homologous domain superfamily (IPR038408)
LOC_Os01g62480	Os01g0842400	Similar to Laccase (EC 1.10.3.2).	NA	NA	LAC4	LACCASE 4	Oslacc, lacc, OsLAC4, OsLAC17, LAC17	lactase, laccase 4	Biological Process: lignin catabolic process (GO:0046274), Cellular Component: apoplast (GO:0048046), Molecular Function: copper ion binding (GO:0005507), Molecular Function: hydroquinone:oxygen oxidoreductase activity (GO:0052716), Molecular Function: oxidoreductase activity (GO:0016491)	Multicopper oxidase, second cupredoxin domain (IPR001117), Multicopper oxidase, copper-binding site (IPR002355), Cupredoxin (IPR008972), Multicopper oxidase, C-terminal (IPR011706), Multicopper oxidase-like, N-terminal (IPR011707), Laccase (IPR017761), Multicopper oxidases, conserved site (IPR033138), Laccase, second cupredoxin domain (IPR034285), Laccase, first cupredoxin domain (IPR034288), Lac…
LOC_Os01g63180	Os01g0850550	Similar to Laccase-6.	NA	NA	LAC7	LACCASE 7	OsLAC7	laccase 7	Biological Process: lignin catabolic process (GO:0046274), Cellular Component: apoplast (GO:0048046), Molecular Function: copper ion binding (GO:0005507), Molecular Function: hydroquinone:oxygen oxidoreductase activity (GO:0052716), Molecular Function: oxidoreductase activity (GO:0016491)	Multicopper oxidase, second cupredoxin domain (IPR001117), Multicopper oxidase, copper-binding site (IPR002355), Cupredoxin (IPR008972), Multicopper oxidase, C-terminal (IPR011706), Multicopper oxidase-like, N-terminal (IPR011707), Laccase (IPR017761), Multicopper oxidases, conserved site (IPR033138), Laccase, second cupredoxin domain (IPR034285), Laccase, first cupredoxin domain (IPR034288), Mul…
LOC_Os07g07920	Os07g0175500	Similar to lipid binding protein.	NA	NA	NA	NA	OsLTPG17, OsLTPg17	GPI-anchored non-specific lipid transfer protein 17, type G nsLTP 17, type G non-specific lipid transfer protein 17	NA	Bifunctional inhibitor/plant lipid transfer protein/seed storage helical domain (IPR016140)
LOC_Os11g02350	Os11g0115100	Similar to Lipid transfer protein.	NA	NA	NA	NA	OsLTP1.9, OsLtpI.9	non-specific lipid transfer protein 1.9, lipid transfer protein 1.9, type 1 non-specific lipid transfer protein 9	Biological Process: lipid transport (GO:0006869), Molecular Function: lipid binding (GO:0008289)	Plant non-specific lipid-transfer protein/Par allergen (IPR000528), Bifunctional inhibitor/plant lipid transfer protein/seed storage helical domain (IPR016140), Bifunctional inhibitor/plant lipid transfer protein/seed storage helical domain superfamily (IPR036312)
LOC_Os01g32770	Os01g0511000	Similar to LOB domain protein 40.	NA	NA	NA	NA	NA	NA	NA	Lateral organ boundaries, LOB (IPR004883)
LOC_Os06g35970	Os06g0553200	Similar to Meiosis 5.	NA	NA	NRFG2	NEO-TETRAPLOID RICE FERTILITY RELATED GENE 2	PFL, OsNRFG2	Protodermal Factor Like, neo-tetraploid rice fertility related gene 2	NA	Glycine rich protein (IPR010800), Protodermal factor 1 (IPR039923)
LOC_Os04g48130	Os04g0569300	Similar to Membrane protein.	NA	NA	NA	NA	OsRhmbd11, RHMBD11	Rhomboid 11, RHOMBOID 11	Biological Process: proteolysis (GO:0006508), Cellular Component: membrane (GO:0016020), Molecular Function: serine-type endopeptidase activity (GO:0004252)	Peptidase S54, RHOMBOID-like (IPR002610), Peptidase S54, rhomboid domain (IPR022764), Rhomboid-like superfamily (IPR035952)
LOC_Os03g29850	Os03g0411800	Similar to Metal transport protein.	NA	NA	ZIP2	ZINC TRANSPORTER 2	OsZIP2, OsZIP11, ZIP11	zinc transporter 2, Zrt-Irt-like protein 2, Zinc-regulated transporter 2, zinc transporter 11, Zrt-Irt-like protein 11, ZRT-IRT-related protein 2, ZIP transporter 2	Biological Process: metal ion transport (GO:0030001), Biological Process: transmembrane transport (GO:0055085), Cellular Component: membrane (GO:0016020), Molecular Function: metal ion transmembrane transporter activity (GO:0046873)	Zinc/iron permease (IPR003689)
LOC_Os05g33900	Os05g0409500	Similar to MtN21 protein.	NA	NA	UMAMIT9	USUALLY MULTIPLE ACIDS MOVE IN AND OUT TRANSPORTER 9	OsUMAMIT9	Usually Multiple Acids Move In and out Transporter 9	Cellular Component: membrane (GO:0016020), Molecular Function: transmembrane transporter activity (GO:0022857)	EamA domain (IPR000620), WAT1-related protein (IPR030184)
LOC_Os09g19870	Os09g0363200	Similar to mutator-like transposase [Oryza sativa (japonica cultivar-group)].	NA	NA	NA	NA	NA	NA	NA	NA
LOC_Os04g42120	Os04g0498900	Similar to N-acetyltransferase ESCO1.	NA	NA	NA	NA	NA	NA	NA	N-acetyltransferase ESCO, zinc-finger (IPR028005), N-acetyltransferase ESCO, acetyl-transferase domain (IPR028009)
LOC_Os10g02490	Os10g0114300	Similar to NADPH-dependent codeinone reductase (EC 1.1.1.247).	NA	NA	NA	NA	OsAKR5, AKR5	Group 5 Aldo-Keto Reductase	Molecular Function: oxidoreductase activity (GO:0016491), Molecular Function: oxidoreductase activity, acting on the CH-OH group of donors, NAD or NADP as acceptor (GO:0016616)	Aldo/keto reductase, conserved site (IPR018170), Aldo-keto reductase (IPR020471), NADP-dependent oxidoreductase domain (IPR023210), NADP-dependent oxidoreductase domain superfamily (IPR036812), Aldo-keto reductase family 4A/B (IPR044497)
LOC_Os01g14670	Os01g0249200	Similar to Nectarin 1 precursor (EC 1.15.1.1) (Superoxide dismutase [Mn]).	NA	NA	GLP1-1	GERMIN-LIKE PROTEIN 1-1	OsGLP1-1	Germin-like protein 1-1	Molecular Function: manganese ion binding (GO:0030145)	Germin (IPR001929), Cupin 1 (IPR006045), RmlC-like cupin domain superfamily (IPR011051), RmlC-like jelly roll fold (IPR014710), Germin, manganese binding site (IPR019780)
LOC_Os10g20890	Os10g0349900	Similar to NT16 polypeptide.	NA	NA	HYPRP12	HYBRID PROLINE- OR GLYCINE-RICH PROTEIN 12	OsHyPRP12, HyP/GRP12, OsHyPRP32, HyPRP32	hybrid proline- or glycine-rich protein 12, Hybrid Proline-Rich Protein 32	NA	Bifunctional inhibitor/plant lipid transfer protein/seed storage helical domain (IPR016140), Hydrophobic seed protein domain (IPR027923), Bifunctional inhibitor/plant lipid transfer protein/seed storage helical domain superfamily (IPR036312)
LOC_Os09g32670	Os09g0504000	Similar to Nucleotide sugar epimerase-like protein (UDP-D-glucuronate 4- epimerase) (EC 5.1.3.6).	NA	NA	NA	NA	OsUGlcAE4	UDP-glucuronic acid 4-epimerase 4	NA	NAD-dependent epimerase/dehydratase (IPR001509), NAD(P)-binding domain superfamily (IPR036291)
LOC_Os04g10000	Os04g0179100	Similar to OSIGBa0109M01.2 protein.	NA	NA	SDR110C-MS2	SHORT-CHAIN ALCOHOL DEHYDROGENASE/REDUCTASE 110C-MS2	OsSDR110C-MS2, OsMAS1, MAS1, OsMS2, MS2, MAS2	short-chain alcohol dehydrogenase/reductase 110C-MS2, OsSDR110C family member MS2, momilactone A synthase 1	Biological Process: siderophore biosynthetic process (GO:0019290), Molecular Function: 2, 3-dihydro-2, 3-dihydroxybenzoate dehydrogenase activity (GO:0008667)	2, 3-dihydro-2, 3-dihydroxybenzoate dehydrogenase (IPR003560), NAD(P)-binding domain superfamily (IPR036291)
LOC_Os04g29090	Os04g0360500	Similar to OSIGBa0111E13.1 protein.	NA	NA	NA	NA	NA	NA	Molecular Function: FAD binding (GO:0071949), Molecular Function: flavin adenine dinucleotide binding (GO:0050660)	FAD linked oxidase, N-terminal (IPR006094), FAD-binding domain, PCMH-type (IPR016166), FAD-binding, type PCMH, subdomain 2 (IPR016169), FAD-binding, type PCMH-like superfamily (IPR036318)
LOC_Os04g32820	Os04g0400600	Similar to OSIGBa0113L04.4 protein.	NA	NA	HIPP3	HEAVY-METAL-ASSOCIATED ISOPRENYLATED PLANT PROTEIN 3	OsHIPP3, OsaHIP03, HIP03	heavy-metal-associated isoprenylated plant protein 3	NA	NA
LOC_Os04g03050	Os04g0121100	Similar to OSIGBa0115D20.4 protein.	NA	NA	SUB34	SUBTILISIN 34	OsSub34	Subtilisin 34	Biological Process: proteolysis (GO:0006508), Molecular Function: serine-type endopeptidase activity (GO:0004252), Molecular Function: serine-type peptidase activity (GO:0008236)	Peptidase S8/S53 domain (IPR000209), Peptidase S8 propeptide/proteinase inhibitor I9 (IPR010259), Peptidase S8, subtilisin-related (IPR015500), Peptidase S8, subtilisin, Ser-active site (IPR023828), Cucumisin-like catalytic domain (IPR034197), Peptidase S8/S53 domain superfamily (IPR036852), Peptidase S8 propeptide/proteinase inhibitor I9 superfamily (IPR037045), Subtilisin-like protease, fibrone…
LOC_Os03g62040	Os03g0836600	Similar to OSIGBa0117N13.1 protein.	NA	NA	NA	NA	NA	NA	NA	Reverse transcriptase zinc-binding domain (IPR026960)
LOC_Os04g48380	Os04g0572800	Similar to OSIGBa0147H17.4 protein.	NA	NA	NA	NA	NA	NA	NA	LysM domain (IPR018392), LysM domain superfamily (IPR036779)
LOC_Os04g47780	Os04g0565500	Similar to OSIGBa0158F05.8 protein.	NA	NA	NA	NA	OsANT4, ANT4, FCO8	aromatic and neutral amino acid transporter 4, Functioning in Cesium Over-transport 8	NA	Amino acid transporter, transmembrane domain (IPR013057)
LOC_Os07g46846	Os07g0663700	Similar to Oxidoreductase, short chain dehydrogenase/reductase family protein, expressed.	NA	NA	SDR110C-MI3	SHORT-CHAIN ALCOHOL DEHYDROGENASE/REDUCTASE 110C-MI3	OsSDR110C-MI3	short-chain alcohol dehydrogenase/reductase 110C-MI3, OsSDR110C family member MI3	NA	Short-chain dehydrogenase/reductase SDR (IPR002347), NAD(P)-binding domain superfamily (IPR036291)
LOC_Os01g20980	Os01g0311800	Similar to Pectin methylesterase 8 (Fragment).	NA	NA	PME2	PECTIN METHYLESTERASE 2	OsPME2	pectin methylesterase 2	Biological Process: cell wall modification (GO:0042545), Molecular Function: enzyme inhibitor activity (GO:0004857), Molecular Function: pectinesterase activity (GO:0030599)	Pectinesterase, catalytic (IPR000070), Pectinesterase inhibitor domain (IPR006501), Pectin lyase fold/virulence factor (IPR011050), Pectin lyase fold (IPR012334), Pectinesterase, Asp active site (IPR033131), Invertase/pectin methylesterase inhibitor domain superfamily (IPR035513)
LOC_Os01g70180	Os01g0926400	Similar to Pectin-glucuronyltransferase.	NA	NA	NA	NA	NA	NA	Biological Process: protein glycosylation (GO:0006486), Molecular Function: glycosyltransferase activity (GO:0016757)	Exostosin-like (IPR004263), Exostosin, GT47 domain (IPR040911)
LOC_Os01g11010	Os01g0208400	Similar to peptide-N4-asparagine amidase A.	NA	NA	NA	NA	NA	NA	NA	Peptide-N4-(N-acetyl-beta-glucosaminyl)asparagine amidase A (IPR021102)
LOC_Os03g48810	Os03g0694500	Similar to Permease 1.	NA	NA	NA	NA	NA	NA	Biological Process: transmembrane transport (GO:0055085), Cellular Component: membrane (GO:0016020), Molecular Function: transmembrane transporter activity (GO:0022857)	Nucleobase cation symporter 2 family (IPR006043)
LOC_Os12g41140	Os12g0604200	Similar to phosphoinositide binding.	NA	NA	NA	NA	NA	NA	NA	VAN3-binding protein-like, auxin canalisation domain (IPR008546), Pleckstrin-like, plant (IPR013666), VAN3-binding protein (IPR040269)
LOC_Os11g05190	Os11g0149400	Similar to Phytosulfokines 2 precursor.	NA	NA	PSK2	PHYTOSULFOKINE 2	OsPSK2	phytosulfokine 2	Biological Process: cell population proliferation (GO:0008283), Cellular Component: extracellular region (GO:0005576), Molecular Function: growth factor activity (GO:0008083)	Phytosulfokine (IPR009438)
LOC_Os05g33220	Os05g0400500	Similar to plasma membrane associated protein.	NA	NA	NA	NA	NA	NA	NA	NA
LOC_Os08g14360	Os08g0241800	Similar to Plasma membrane H+-ATPase (EC 3.6.1.3).	NA	NA	NA	NA	NA	NA	NA	P-type ATPase, transmembrane domain superfamily (IPR023298)
LOC_Os06g38980	Os06g0589700	Similar to Poly(A)-binding protein (Fragment).	NA	NA	NA	NA	NA	NA	Molecular Function: RNA binding (GO:0003723), Molecular Function: nucleic acid binding (GO:0003676)	RNA recognition motif domain (IPR000504), Polyadenylate-binding protein/Hyperplastic disc protein (IPR002004), Nucleotide-binding alpha-beta plait domain superfamily (IPR012677), RNA-binding domain superfamily (IPR035979), PABC (PABP) domain (IPR036053)
LOC_Os08g41590	Os08g0527700	Similar to POT family protein.	NA	NA	NA	NA	PTR	peptide transporter	Biological Process: transmembrane transport (GO:0055085), Cellular Component: membrane (GO:0016020), Molecular Function: transmembrane transporter activity (GO:0022857)	Proton-dependent oligopeptide transporter family (IPR000109), MFS transporter superfamily (IPR036259)
LOC_Os04g59480	Os04g0691366	Similar to POT family protein.	NA	NA	NA	NA	PTR	peptide transporter	NA	MFS transporter superfamily (IPR036259)
LOC_Os01g04550	Os01g0137950	Similar to predicted protein.	NA	NA	RLCK23	RECEPTOR-LIKE CYTOPLASMIC KINASE 23	OsRLCK23	Receptor-like Cytoplasmic Kinase 23	Biological Process: protein phosphorylation (GO:0006468), Molecular Function: ATP binding (GO:0005524), Molecular Function: protein kinase activity (GO:0004672)	Protein kinase domain (IPR000719), Serine/threonine-protein kinase, active site (IPR008271), Protein kinase-like domain superfamily (IPR011009), Rust resistance kinase Lr10 (IPR045874)
LOC_Os06g34020	Os06g0531000	Similar to predicted protein.	NA	NA	NA	NA	NA	NA	Biological Process: carbohydrate metabolic process (GO:0005975), Molecular Function: hydrolase activity, hydrolyzing O-glycosyl compounds (GO:0004553)	Glycoside hydrolase family 17 (IPR000490), Glycoside hydrolase superfamily (IPR017853), Glycoside hydrolase family 17, plant (IPR044965)
LOC_Os01g74570	Os01g0977100	Similar to predicted protein.	NA	NA	TET1	TETRASPANIN 1	OsTET1	tetraspanin 1	Biological Process: auxin-activated signaling pathway (GO:0009734), Cellular Component: membrane (GO:0016020)	Tetraspanin/Peripherin (IPR018499), Tetraspani, plant (IPR044991)
LOC_Os11g01610	Os11g0107600	Similar to prenylated Rab receptor 2.	NA	NA	NA	NA	NA	NA	NA	Prenylated rab acceptor PRA1 (IPR004895)
LOC_Os09g27730	Os09g0450600	Similar to Protein HVA22.	NA	NA	NA	NA	NA	NA	NA	TB2/DP1/HVA22-related protein (IPR004345)
LOC_Os11g44430	Os11g0666200	Similar to Protein kinase domain containing protein.	NA	NA	RLCK345	RECEPTOR-LIKE CYTOPLASMIC KINASE 345	OsRLCK345	Receptor-like Cytoplasmic Kinase 345	Biological Process: cell surface receptor signaling pathway (GO:0007166), Biological Process: protein phosphorylation (GO:0006468), Molecular Function: ATP binding (GO:0005524), Molecular Function: protein kinase activity (GO:0004672), Molecular Function: protein serine/threonine kinase activity (GO:0004674)	Protein kinase domain (IPR000719), Serine/threonine-protein kinase, active site (IPR008271), Protein kinase-like domain superfamily (IPR011009), Protein kinase, ATP binding site (IPR017441), Adaptor protein Cbl, N-terminal domain superfamily (IPR036537), Serine/threonine-protein kinase-like protein CCR1-4 (IPR044815), MCAfunc domain (IPR045766)
LOC_Os11g45540	Os11g0681400	Similar to protein kinase.	NA	NA	RLCK352	RECEPTOR-LIKE CYTOPLASMIC KINASE 352	OsRLCK352	Receptor-like Cytoplasmic Kinase 352	Biological Process: protein phosphorylation (GO:0006468), Molecular Function: ATP binding (GO:0005524), Molecular Function: protein kinase activity (GO:0004672), Molecular Function: protein serine/threonine kinase activity (GO:0004674)	Protein kinase domain (IPR000719), Serine-threonine/tyrosine-protein kinase, catalytic domain (IPR001245), Gnk2-homologous domain (IPR002902), Serine/threonine-protein kinase, active site (IPR008271), Protein kinase-like domain superfamily (IPR011009), S-locus receptor kinase, C-terminal (IPR021820), Gnk2-homologous domain superfamily (IPR038408)
LOC_Os05g25540	Os05g0319700	Similar to Protein kinase-like protein (Fragment).	NA	NA	NA	NA	NA	NA	Biological Process: protein phosphorylation (GO:0006468), Molecular Function: ATP binding (GO:0005524), Molecular Function: protein kinase activity (GO:0004672)	Protein kinase domain (IPR000719), Serine-threonine/tyrosine-protein kinase, catalytic domain (IPR001245), Serine/threonine-protein kinase, active site (IPR008271), Protein kinase-like domain superfamily (IPR011009), Protein kinase, ATP binding site (IPR017441)
LOC_Os01g25540	Os01g0357900	Similar to RALF.	NA	NA	RALF4	RAPID ALKALIZATION FACTOR 4	OsRALF-4, OsRALF4, RALF-4	Rapid alkalization factor 4	NA	Rapid ALkalinization Factor (IPR008801)
LOC_Os04g46830	Os04g0554800	Similar to RCc3 protein.	NA	NA	HYPRP8	HYBRID PROLINE- OR GLYCINE-RICH PROTEIN 8	OsHyPRP08, HyP/GRP08, OsHyPRP8, HyP/GRP8, OsHyPRP14, HyPRP14	hybrid proline- or glycine-rich protein 8, Hybrid Proline-Rich Protein 14	NA	Bifunctional inhibitor/plant lipid transfer protein/seed storage helical domain (IPR016140), Hydrophobic seed protein domain (IPR027923), Bifunctional inhibitor/plant lipid transfer protein/seed storage helical domain superfamily (IPR036312)
LOC_Os07g35810	Os07g0542600	Similar to receptor-like protein kinase RK20-1.	NA	NA	NA	NA	NA	DUF26 kinase gene	Biological Process: protein phosphorylation (GO:0006468), Molecular Function: ATP binding (GO:0005524), Molecular Function: protein kinase activity (GO:0004672)	Protein kinase domain (IPR000719), Gnk2-homologous domain (IPR002902), Serine/threonine-protein kinase, active site (IPR008271), Protein kinase-like domain superfamily (IPR011009), Protein kinase, ATP binding site (IPR017441), Gnk2-homologous domain superfamily (IPR038408)
LOC_Os05g10980	Os05g0198700	Similar to REX1 DNA Repair family protein.	NA	NA	NA	NA	NA	NA	Biological Process: nucleotide-excision repair (GO:0006289), Biological Process: transcription initiation at RNA polymerase II promoter (GO:0006367), Cellular Component: transcription factor TFIIH core complex (GO:0000439)	TFIIH subunit TTDA/Tfb5 (IPR009400), TFB5-like superfamily (IPR035935)
LOC_Os04g44410	Os04g0525700	Similar to Serine carboxypeptidase II precursor (EC 3.4.16.6) (Carboxypeptidase D) (Bri1 suppressor 1) [Contains: Serine carboxypeptidase II chain A; Serine carboxypeptidase II chain B].	NA	NA	SCP25	SERINE CARBOXYPEPTIDASE 25	OsSCP25	Serine carboxypeptidase 25	Biological Process: proteolysis (GO:0006508), Molecular Function: serine-type carboxypeptidase activity (GO:0004185)	Peptidase S10, serine carboxypeptidase (IPR001563), Serine carboxypeptidase, serine active site (IPR018202), Alpha/Beta hydrolase fold (IPR029058), Serine carboxypeptidases, histidine active site (IPR033124)
LOC_Os02g35490	Os02g0562600	Similar to Seven trans-membrane protein (Fragment).	NA	NA	MLO_	POWDERY-MILDEW-RESISTANCE GENE O_	OsMLO10, MLO10	powdery-MiLdew-resistance gene O10, Mildew resistance Locus O-10	Biological Process: defense response (GO:0006952), Cellular Component: membrane (GO:0016020)	Mlo-related protein (IPR004326)
LOC_Os12g42900	Os12g0624100	Similar to Small heat shock-like protein.	NA	NA	NA	NA	NA	NA	NA	HSP20-like chaperone (IPR008978)
LOC_Os04g10010	Os04g0179200	Similar to Stem secoisolariciresinol dehydrogenase (Fragment).	NA	NA	MAS	MOMILACTONE A SYNTHASE	OsMAS, MAS1, OsMAS1, OsMAS/SDR110C-MS1, SDR110C-MS1, OsSDR110C-MS1, OsMS1, MS1	Momilactone A synthase 1, Momilactone A synthase	Molecular Function: oxidoreductase activity (GO:0016491), Molecular Function: oxidoreductase activity, acting on the CH-OH group of donors, NAD or NADP as acceptor (GO:0016616)	Short-chain dehydrogenase/reductase SDR (IPR002347), Short-chain dehydrogenase/reductase, conserved site (IPR020904), NAD(P)-binding domain superfamily (IPR036291), Xanthoxin dehydrogenase ABA2-like (IPR045309)
LOC_Os02g16940	Os02g0269600	Similar to Subtilase.	NA	NA	SUB13	SUBTILISIN 13	OsSub13	Subtilisin 13	Biological Process: proteolysis (GO:0006508), Molecular Function: serine-type endopeptidase activity (GO:0004252), Molecular Function: serine-type peptidase activity (GO:0008236)	Peptidase S8/S53 domain (IPR000209), Peptidase S8 propeptide/proteinase inhibitor I9 (IPR010259), Peptidase S8, subtilisin-related (IPR015500), Peptidase S8, subtilisin, Ser-active site (IPR023828), Cucumisin-like catalytic domain (IPR034197), Peptidase S8/S53 domain superfamily (IPR036852), Peptidase S8 propeptide/proteinase inhibitor I9 superfamily (IPR037045), Subtilisin-like protease, fibrone…
LOC_Os02g17000	Os02g0270200	Similar to Subtilase.	NA	NA	SUB14	SUBTILISIN 14	OsSub14	Subtilisin 14	Biological Process: proteolysis (GO:0006508), Molecular Function: serine-type endopeptidase activity (GO:0004252), Molecular Function: serine-type peptidase activity (GO:0008236)	Peptidase S8/S53 domain (IPR000209), Peptidase S8 propeptide/proteinase inhibitor I9 (IPR010259), Peptidase S8, subtilisin-related (IPR015500), Cucumisin-like catalytic domain (IPR034197), Peptidase S8/S53 domain superfamily (IPR036852), Peptidase S8 propeptide/proteinase inhibitor I9 superfamily (IPR037045), Subtilisin-like protease (IPR045051)
LOC_Os02g10520	Os02g0198700	Similar to Subtilisin-like protease.	NA	NA	SUB12	SUBTILISIN 12	OsSub12	Subtilisin 12	Biological Process: proteolysis (GO:0006508), Molecular Function: serine-type endopeptidase activity (GO:0004252), Molecular Function: serine-type peptidase activity (GO:0008236)	Peptidase S8/S53 domain (IPR000209), PA domain (IPR003137), Peptidase S8 propeptide/proteinase inhibitor I9 (IPR010259), Peptidase S8, subtilisin-related (IPR015500), Peptidase S8, subtilisin, Ser-active site (IPR023828), Cucumisin-like catalytic domain (IPR034197), Peptidase S8/S53 domain superfamily (IPR036852), Peptidase S8 propeptide/proteinase inhibitor I9 superfamily (IPR037045), Subtilisin…
LOC_Os01g50730	Os01g0702900	Similar to Sucrose-phosphate synthase (EC 2.4.1.14).	NA	NA	NA	NA	NA	NA	Molecular Function: poly(A) RNA polymerase activity (GO:1990817)	Poly(A) polymerase, central domain (IPR007012), Poly(A) polymerase, nucleotidyltransferase domain (IPR048840)
LOC_Os01g45730	Os01g0645000	Similar to TIS11 protein (dTIS11).	NA	NA	C3H9	ZINC FINGER CCCH DOMAIN-CONTAINING PROTEIN 9	OsC3H9	Zinc finger CCCH domain-containing protein 9	Molecular Function: mRNA binding (GO:0003729), Molecular Function: metal ion binding (GO:0046872)	Zinc finger, CCCH-type (IPR000571), Zinc finger, CCCH-type superfamily (IPR036855), RNA-binding protein ZFP36-like (IPR045877)
LOC_Os01g55720	Os01g0762900	Similar to UPA24.	NA	NA	NA	NA	NA	NA	NA	NA
LOC_Os03g10030	Os03g0196400	Similar to UPF0497 membrane protein 12.	NA	NA	NA	NA	NA	NA	NA	Casparian strip membrane protein (IPR006459), Casparian strip membrane protein domain (IPR006702)
LOC_Os07g04960	Os07g0142600	Similar to Vegetative cell wall protein gp1.	NA	NA	NA	NA	NA	NA	NA	NA
LOC_Os02g58540	Os02g0832150	Similar to zinc finger (C3HC4-type RING finger) family protein.	NA	NA	RING287	RING-TYPE E3 UBIQUITIN LIGASE 287	OsRING287	RING-type E3 ubiquitin ligase 287	NA	Zinc finger, RING-type (IPR001841), Zinc finger, RING/FYVE/PHD-type (IPR013083)
LOC_Os03g19452	Os03g0307400	Six-bladed beta-propeller, TolB-like domain containing protein.	NA	NA	NA	NA	NA	NA	NA	Six-bladed beta-propeller, TolB-like (IPR011042)
LOC_Os10g39710	Os10g0543500	Six-bladed beta-propeller, TolB-like domain containing protein.	NA	NA	NA	NA	OsSTRL19, STRL19	STR-like 19	Biological Process: biosynthetic process (GO:0009058), Molecular Function: strictosidine synthase activity (GO:0016844)	Six-bladed beta-propeller, TolB-like (IPR011042), Strictosidine synthase, conserved region (IPR018119)
LOC_Os09g38239	Os09g0555150	Sulfotransferase family protein.	NA	NA	NA	NA	NA	NA	Molecular Function: sulfotransferase activity (GO:0008146)	Sulfotransferase domain (IPR000863), P-loop containing nucleoside triphosphate hydrolase (IPR027417)
LOC_Os08g16050	Os08g0260600	Tetraspanin domain containing protein.	NA	NA	TET11	TETRASPANIN 11	OsTET11	tetraspanin 11	Biological Process: auxin-activated signaling pathway (GO:0009734), Cellular Component: membrane (GO:0016020)	Tetraspanin/Peripherin (IPR018499), Tetraspani, plant (IPR044991)
LOC_Os10g42610	Os10g0576600	Tetratricopeptide-like helical domain containing protein.	NA	NA	NA	NA	NA	NA	Molecular Function: protein binding (GO:0005515)	Tetratricopeptide-like helical domain superfamily (IPR011990)
LOC_Os06g32600	Os06g0517700	Thionin, Antimicrobial peptide	OsTHION15	thionin 15	THI12	THIONIN 12	Osthi12, thi12, OsTHION15, THION15	thionin 12	Biological Process: defense response (GO:0006952)	Thionin (IPR001010), Thionin-like superfamily (IPR036391)
LOC_Os01g42510	Os01g0610800	Thrombospondin, type 1 repeat domain containing protein.	NA	NA	NA	NA	NA	NA	NA	Thrombospondin type-1 (TSP1) repeat (IPR000884), Thrombospondin type-1 (TSP1) repeat superfamily (IPR036383)
LOC_Os01g01520	Os01g0104900	Transferase family protein.	NA	NA	NA	NA	NA	NA	NA	Chloramphenicol acetyltransferase-like domain superfamily (IPR023213)
LOC_Os06g39470	Os06g0595800	Transferase family protein.	NA	NA	AT8	ACYLTRANSFERASE 8	OsAT8, OsAt8	acyltransferase 8	NA	Chloramphenicol acetyltransferase-like domain superfamily (IPR023213)
LOC_Os08g01950	Os08g0111300	Transferase family protein.	NA	NA	NA	NA	NA	NA	NA	Chloramphenicol acetyltransferase-like domain superfamily (IPR023213)
LOC_Os04g45900	Os04g0542800	Transporter of the Copper-Nicotianamine Complex, Fe(III)-deoxymugineic acid transporter, Copper distribution, Allocation of iron	YSL16, OsYSL16, Os-YSL16, OsYs14	YELLOW STRIP-LIKE GENE 16, rice YSL (yellow stripe-like) gene 16, Probable metal-nicotianamine transporter YSL16, Protein YELLOW STRIPE LIKE 16, yellow stripe 1-like transporter 16, Yellow stripe-like16, Yellow Stripe1-Like 16	YSL16	YELLOW STRIP-LIKE GENE 16	OsYSL16, Os-YSL16, OsYs14	rice YSL (yellow stripe-like) gene 16, Probable metal-nicotianamine transporter YSL16, Protein YELLOW STRIPE LIKE 16, yellow stripe 1-like transporter 16, Yellow stripe-like16, Yellow Stripe1-Like 16	Molecular Function: oligopeptide transmembrane transporter activity (GO:0035673)	Oligopeptide transporter, OPT superfamily (IPR004813), Metal-nicotianamine transporter YSL-like (IPR045035)
LOC_Os02g02450	Os02g0116300	Similar to Yellow stripe-like transporter 17.	NA	NA	YSL7	YELLOW STRIP-LIKE GENE 7	OsYSL7, OsYs4	rice YSL (yellow stripe-like) gene 7, Probable metal-nicotianamine transporter YSL7, Protein YELLOW STRIPE LIKE 7, yellow stripe 1-like transporter 7	Molecular Function: oligopeptide transmembrane transporter activity (GO:0035673)	Oligopeptide transporter, OPT superfamily (IPR004813), Metal-nicotianamine transporter YSL-like (IPR045035)
LOC_Os08g39840	Os08g0508800	Type 2 13-lipoxygenase, Herbivore-induced defense response	OsHI-LOX	herbivore-induced type 2 13-lipoxygenase	NA	NA	Lox2:Os:1, OsLOX9, LOX9, OsLOX8, LOX8, OsLOX2, LOX2, OsRLL, OsHI-LOX, HI-LOX, RLL2 LOX, RLL2, Lox2osPil, OsLOX2;1, LOX2;1, OsLOX1, OsLOX7, LOX7	lipoxygenase Lox2:Os:1, lipoxygenase 9, lipoxygenase 8, herbivore-induced type 2 13-lipoxygenase, RLL2 lipoxygenase	Biological Process: lipid oxidation (GO:0034440), Molecular Function: metal ion binding (GO:0046872), Molecular Function: oxidoreductase activity (GO:0016491), Molecular Function: oxidoreductase activity, acting on single donors with incorporation of molecular oxygen, incorporation of two atoms of oxygen (GO:0016702), Molecular Function: protein binding (GO:0005515)	Lipoxygenase (IPR000907), PLAT/LH2 domain (IPR001024), Lipoxygenase, plant (IPR001246), Lipoxygenase, C-terminal (IPR013819), Lipoxygenase, iron binding site (IPR020833), Lipoxygenase, conserved site (IPR020834), Lipoxygenase, domain 3 (IPR027433), Lipoxigenase, C-terminal domain superfamily (IPR036226), PLAT/LH2 domain superfamily (IPR036392), Plant lipoxygenase, PLAT/LH2 domain (IPR042057)
LOC_Os10g23820	Os10g0380100	Tyramine hydroxycinnamoyl transferase 2, Rice immunity, Biosynthesis of phenolamide	OsTHT2	tyramine hydroxycinnamoyl transferase 2, Tryptamine hydroxycinnamoyl transferase 2	THT2	TRYPTAMINE HYDROXYCINNAMOYL TRANSFERASE 2	Os-THT2, OsTHT2	Tryptamine hydroxycinnamoyl transferase 2	NA	Chloramphenicol acetyltransferase-like domain superfamily (IPR023213)
LOC_Os05g51230	Os05g0590100	Ubiquitin domain containing protein.	NA	NA	NA	NA	NA	NA	Molecular Function: protein binding (GO:0005515)	Phosphatidylinositol 3-/4-kinase, catalytic domain (IPR000403), Ubiquitin-like domain (IPR000626), Ubiquitin-like domain superfamily (IPR029071), Phosphatidylinositol 4-kinase gamma 1-8 (IPR044571)
LOC_Os04g37820	Os04g0451200	UDP-glucuronosyl/UDP-glucosyltransferase family protein.	NA	NA	NA	NA	NA	NA	Molecular Function: UDP-glycosyltransferase activity (GO:0008194)	UDP-glucuronosyl/UDP-glucosyltransferase (IPR002213), UDP-glycosyltransferase family, conserved site (IPR035595)
LOC_Os03g60250	Os03g0817100	Uncharacterised protein family UPF0497, trans-membrane plant domain containing protein.	NA	NA	NA	NA	NA	NA	NA	Casparian strip membrane protein domain (IPR006702)
LOC_Os11g42960	Os11g0649600	Uncharacterised protein family UPF0497, trans-membrane plant subgroup domain containing protein.	NA	NA	NA	NA	NA	NA	NA	Casparian strip membrane protein (IPR006459), Casparian strip membrane protein domain (IPR006702), Casparian strip membrane protein/CASP-like protein (IPR044173)
LOC_Os11g42970	Os11g0649700	Uncharacterised protein family UPF0497, trans-membrane plant subgroup domain containing protein.	NA	NA	NA	NA	NA	NA	NA	Casparian strip membrane protein (IPR006459), Casparian strip membrane protein domain (IPR006702), Casparian strip membrane protein/CASP-like protein (IPR044173)
LOC_Os07g26110	Os07g0442900	Uncharacterised protein family UPF0497, trans-membrane plant subgroup domain containing protein.	NA	NA	NA	NA	NA	NA	NA	Casparian strip membrane protein (IPR006459), Casparian strip membrane protein domain (IPR006702), Casparian strip membrane protein/CASP-like protein (IPR044173)
LOC_Os01g19820	Os01g0303800	UspA domain containing protein.	NA	NA	USP2	UNIVERSAL STRESS PROTEIN 2	OsUSP2	universal stress protein 2	NA	Universal stress protein A family (IPR006015), UspA (IPR006016), Rossmann-like alpha/beta/alpha sandwich fold (IPR014729)
LOC_Os06g41450	Os06g0618700	VQ domain containing protein.	NA	NA	VQ24	VQ MOTIF-CONTAINING PROTEIN 24	OsVQ24	VQ motif-containing protein 24, valine-glutamine protein 24	NA	VQ (IPR008889), VQ motif-containing protein 8/17/18/20/21/25 (IPR039607)
LOC_Os03g19990	Os03g0314500	WD40-like Beta Propeller domain containing protein.	NA	NA	NA	NA	NA	NA	NA	Six-bladed beta-propeller, TolB-like (IPR011042), WD40-like beta propeller (IPR011659)
LOC_Os03g30830	Os03g0421800	X8 domain containing protein.	NA	NA	NA	NA	NA	NA	NA	X8 domain (IPR012946), Carbohydrate-binding X8 domain-containing protein, plant (IPR044788)
LOC_Os08g13920	Os08g0237000	Xyloglucan endotransglucosylases/hydrolase, Cell wall modification processes during rice growth and development	OsXTH8	xyloglucan endotransglucosylases/hydrolase 8	XTH17	XYLOGLUCAN ENDOTRANSGLUCOSYDASE/HYDROLASE 17	OsXTH17, OsXTH8, XTH8	xyloglucan endotransglucosylase/hydrolase, xyloglucan endotransglucosylase 17	Biological Process: carbohydrate metabolic process (GO:0005975), Biological Process: cell wall biogenesis (GO:0042546), Biological Process: glucan metabolic process (GO:0044042), Biological Process: xyloglucan metabolic process (GO:0010411), Cellular Component: apoplast (GO:0048046), Cellular Component: cell wall (GO:0005618), Molecular Function: hydrolase activity, hydrolyzing O-glycosyl compoun…	Glycoside hydrolase family 16 (IPR000757), Glycoside hydrolase, family 16, active site (IPR008263), Beta-glucanase (IPR008264), Xyloglucan endo-transglycosylase, C-terminal (IPR010713), Concanavalin A-like lectin/glucanase domain superfamily (IPR013320), Xyloglucan endotransglucosylase/hydrolase (IPR016455), Beta-glucanase/XTH (IPR044791)
LOC_Os01g53500	Os01g0736600	Zinc finger, RING/FYVE/PHD-type domain containing protein.	NA	NA	RING96	RING-TYPE E3 UBIQUITIN LIGASE 96	OsRING96	RING-type E3 ubiquitin ligase 96	Biological Process: protein ubiquitination (GO:0016567), Molecular Function: transferase activity (GO:0016740)	Zinc finger, RING-type (IPR001841), Zinc finger, RING/FYVE/PHD-type (IPR013083), RING-H2 finger protein ATL67-69 (IPR044289)
LOC_Os01g74110	Os01g0972200	Zinc transporter, Metal-detoxified transporter, "Detoxification of excess Zn, Cu and Cd"	OsZIP1	zinc transporter 1, Zn-regulated transporter 1	ZIP1	ZINC TRANSPORTER 1	OsZIP1	zinc transporter 1, Zrt-Irt-like protein 1, Zinc-regulated transporter 1, ZRT-IRT-related protein 1, ZIP transporter 1	Biological Process: metal ion transport (GO:0030001), Biological Process: transmembrane transport (GO:0055085), Cellular Component: membrane (GO:0016020), Molecular Function: metal ion transmembrane transporter activity (GO:0046873)	Zinc/iron permease (IPR003689)
LOC_Os12g42250	Os12g0617000	Zinc-finger transcription factor, Coordination of internode elongation and photoperiodic signal, Suppression of internode elongation	PINE1, DEC1	PREMATURE INTERNODE ELONGATION 1, DECELERATOR OF INTERNODE ELONGATION 1	PINE1	PREMATURE INTERNODE ELONGATION 1	OsPINE1, DLN266, OsDLN266, DEC1, OsDEC1	DLN repressor 266, DLN motif protein 266, DECELERATOR OF INTERNODE ELONGATION 1	Molecular Function: DNA-binding transcription factor activity (GO:0003700)	Zinc finger C2H2-type (IPR013087), Zinc finger C2H2 superfamily (IPR036236), Zinc finger protein JAGGED/STAMENLESS 1-like (IPR045320)
LOC_Os10g28299	Os10g0418900	Hypothetical conserved gene.	NA	NA	NA	NA	NA	NA	NA	NA
LOC_Os11g38790	Os11g0600600	Hypothetical conserved gene.	NA	NA	NA	NA	NA	NA	NA	NA
LOC_Os12g13340	Os12g0236100	Hypothetical conserved gene.	NA	NA	NA	NA	NA	NA	Cellular Component: nuclear pore (GO:0005643)	NT-type C2 domain (IPR019448), Nucleoporin Nup186/Nup192/Nup205 (IPR021827)
LOC_Os02g32615	Os02g0527650	Hypothetical conserved gene.	NA	NA	NA	NA	NA	NA	NA	NA
LOC_Os03g57545	Os03g0789433	Hypothetical conserved gene.	NA	NA	NA	NA	NA	NA	NA	NA
LOC_Os05g37030	Os05g0442000	Hypothetical conserved gene.	NA	NA	NA	NA	NA	NA	NA	NA
LOC_Os05g38860	Os05g0464200	Hypothetical conserved gene.	NA	NA	NA	NA	NA	NA	NA	NA
LOC_Os06g02810	Os06g0118900	Hypothetical conserved gene.	NA	NA	NA	NA	NA	NA	NA	NA
LOC_Os06g40415	Os06g0606100	Hypothetical conserved gene.	NA	NA	NA	NA	NA	NA	NA	NA
LOC_Os07g07715	Os07g0173601	Hypothetical conserved gene.	NA	NA	NA	NA	NA	NA	NA	NA
LOC_Os07g27430	Os07g0458500	Hypothetical conserved gene.	NA	NA	NA	NA	NA	NA	NA	Sigma intracellular receptor 2 (IPR016964), EXPERA domain (IPR033118)
LOC_Os08g13270	Os08g0229601	Hypothetical conserved gene.	NA	NA	NA	NA	NA	NA	Biological Process: exocytosis (GO:0006887), Cellular Component: exocyst (GO:0000145)	Exocyst complex component Exo70 (IPR004140), Cullin repeat-like-containing domain superfamily (IPR016159)
LOC_Os08g26220	Os08g0351200	Hypothetical conserved gene.	NA	NA	NA	NA	NA	NA	NA	Protein of unknown function DUF247, plant (IPR004158)
LOC_Os08g37595	Os08g0481700	Hypothetical conserved gene.	NA	NA	NA	NA	NA	NA	NA	NA
LOC_Os03g06705	NA	NA	NA	NA	NA	NA	NA	NA	NA	NA
LOC_Os03g12250	NA	NA	NA	NA	NA	NA	NA	NA	NA	NA
LOC_Os01g01580	None	NA	NA	NA	NA	NA	NA	NA	NA	NA
LOC_Os01g04560	None	NA	NA	NA	NA	NA	NA	NA	NA	NA
LOC_Os01g01760	None	NA	NA	NA	NA	NA	NA	NA	NA	NA
LOC_Os03g05225	NA	NA	NA	NA	NA	NA	NA	NA	NA	NA
LOC_Os03g10310	None	NA	NA	NA	NA	NA	NA	NA	NA	NA
LOC_Os04g46160	Os04g0546000	NA	NA	NA	NA	NA	NA	NA	NA	NA
LOC_Os05g46790	None	NA	NA	NA	NA	NA	NA	NA	NA	NA
LOC_Os05g40285	None	NA	NA	NA	NA	NA	NA	NA	NA	NA
LOC_Os07g04730	Os07g0139900	NA	NA	NA	NA	NA	NA	NA	NA	NA
LOC_Os07g23510	Os07g0417900	NA	NA	NA	NA	NA	NA	NA	NA	NA
LOC_Os09g37340	None	NA	NA	NA	NA	NA	NA	NA	NA	NA
LOC_Os02g13350	None	NA	NA	NA	NA	NA	NA	NA	NA	NA
LOC_Os12g38370	None	NA	NA	NA	NA	NA	NA	NA	NA	NA
LOC_Os04g14170	None	NA	NA	NA	NA	NA	NA	NA	NA	NA
LOC_Os07g34410	None	NA	NA	NA	NA	NA	NA	NA	NA	NA
LOC_Os01g31010	None	NA	NA	NA	NA	NA	NA	NA	NA	NA
LOC_Os11g34610	Os11g0549000	NA	NA	NA	NA	NA	NA	NA	NA	NA
LOC_Os07g28590	None	NA	NA	NA	NA	NA	NA	NA	NA	NA
LOC_Os02g06820	None	NA	NA	NA	NA	NA	NA	NA	NA	NA
LOC_Os08g15710	Os08g0256700	Conserved hypothetical protein.	NA	NA	NA	NA	NA	NA	NA	NA
LOC_Os06g18960	Os06g0293500	Conserved hypothetical protein.	NA	NA	NA	NA	NA	NA	NA	PGG domain (IPR026961)
LOC_Os01g01019	Os01g0100200	Conserved hypothetical protein.	NA	NA	NA	NA	NA	NA	NA	NA
LOC_Os01g09190	Os01g0186600	Conserved hypothetical protein.	NA	NA	NA	NA	NA	NA	NA	NA
LOC_Os01g09230	Os01g0187000	Conserved hypothetical protein.	NA	NA	NA	NA	NA	NA	NA	Domain of unknown function DUF6598 (IPR046533)
LOC_Os01g13780	Os01g0239300	Conserved hypothetical protein.	NA	NA	NA	NA	NA	NA	NA	NA
LOC_Os01g15970	Os01g0264400	Conserved hypothetical protein.	NA	NA	NA	NA	NA	NA	NA	NA
LOC_Os01g60870	Os01g0823951	Conserved hypothetical protein.	NA	NA	NA	NA	NA	NA	NA	NA
LOC_Os01g68470	Os01g0912850	Conserved hypothetical protein.	NA	NA	NA	NA	NA	NA	NA	C1-like domain superfamily (IPR046349)
LOC_Os01g72360	Os01g0952900	Conserved hypothetical protein.	NA	NA	NA	NA	NA	NA	NA	PADRE domain (IPR025322)
LOC_Os01g02010	Os01g0110200	Conserved hypothetical protein.	NA	NA	AGP12	ARABINOGALACTAN PROTEIN 12	OsAGP12	Arabinogalactan protein 12	Cellular Component: plasma membrane (GO:0005886)	Lysine-rich arabinogalactan protein AGP9/17/18 (IPR044981)
LOC_Os01g52890	Os01g0729500	Conserved hypothetical protein.	NA	NA	NA	NA	NA	NA	NA	NA
LOC_Os11g09180	Os11g0198200	Conserved hypothetical protein.	NA	NA	NA	NA	NA	NA	NA	NA
LOC_Os12g26690	Os12g0453500	Conserved hypothetical protein.	NA	NA	NA	NA	NA	NA	NA	NA
LOC_Os12g34802	Os12g0532600	Conserved hypothetical protein.	NA	NA	NA	NA	NA	NA	NA	NA
LOC_Os12g34900	Os12g0534400	Conserved hypothetical protein.	NA	NA	NA	NA	NA	NA	NA	NA
LOC_Os12g07710	Os12g0176300	Conserved hypothetical protein.	NA	NA	NA	NA	NA	NA	NA	NA
LOC_Os12g22145	Os12g0410200	Conserved hypothetical protein.	NA	NA	NA	NA	NA	NA	NA	NA
LOC_Os12g32260	Os12g0507400	Conserved hypothetical protein.	NA	NA	NA	NA	NA	NA	NA	NA
LOC_Os12g42380	Os12g0618400	Conserved hypothetical protein.	NA	NA	LHR	LONG HAIRPIN-STRUCTURE CONTAINING NON-CODING RNA	OsLHR	Long Hairpin-structure containing non-coding RNA	NA	NA
LOC_Os02g30280	Os02g0506100	Conserved hypothetical protein.	NA	NA	NA	NA	NA	NA	NA	Protein BRANCHLESS TRICHOME-like (IPR043424)
LOC_Os02g55689	Os02g0800600	Conserved hypothetical protein.	NA	NA	NA	NA	NA	NA	NA	NA
LOC_Os03g01614	Os03g0106550	Conserved hypothetical protein.	NA	NA	NA	NA	NA	NA	NA	NA
LOC_Os03g05700	Os03g0151500	Conserved hypothetical protein.	NA	NA	NA	NA	NA	NA	NA	NA
LOC_Os03g07400	Os03g0170100	Conserved hypothetical protein.	NA	NA	NA	NA	NA	NA	NA	NA
LOC_Os03g10260	Os03g0199500	Conserved hypothetical protein.	NA	NA	NA	NA	NA	NA	Biological Process: cytokinin biosynthetic process (GO:0009691), Biological Process: cytokinin metabolic process (GO:0009690)	SOB-five-like (IPR044670)
LOC_Os03g11710	Os03g0216500	Conserved hypothetical protein.	NA	NA	NA	NA	NA	NA	NA	NA
LOC_Os03g21590	Os03g0333700	Conserved hypothetical protein.	NA	NA	NA	NA	NA	NA	NA	NA
LOC_Os06g10130	Os06g0202700	Conserved hypothetical protein.	NA	NA	NA	NA	NA	NA	NA	NA
LOC_Os06g11060	Os06g0213900	Conserved hypothetical protein.	NA	NA	NA	NA	NA	NA	NA	NA
LOC_Os06g39110	Os06g0591200	Conserved hypothetical protein.	NA	NA	NA	NA	NA	NA	NA	NA
LOC_Os06g03220	Os06g0123000	Conserved hypothetical protein.	NA	NA	NA	NA	NA	NA	NA	NA
LOC_Os06g20900	Os06g0314501	Conserved hypothetical protein.	NA	NA	NA	NA	NA	NA	NA	NA
LOC_Os06g48680	Os06g0700300	Conserved hypothetical protein.	NA	NA	NA	NA	NA	NA	NA	PADRE domain (IPR025322)
LOC_Os07g01230	Os07g0102200	Conserved hypothetical protein.	NA	NA	NA	NA	OsSTA184	NA	NA	Protein BRANCHLESS TRICHOME-like (IPR043424)
LOC_Os07g17560	Os07g0277200	Conserved hypothetical protein.	NA	NA	NA	NA	NA	NA	NA	NA
LOC_Os08g01240	Os08g0102800	Conserved hypothetical protein.	NA	NA	NA	NA	NA	NA	NA	At4g14100-like (IPR038941)
LOC_Os08g27580	Os08g0363200	Conserved hypothetical protein.	NA	NA	NA	NA	NA	NA	NA	NA
LOC_Os08g02180	Os08g0113700	Conserved hypothetical protein.	NA	NA	NA	NA	NA	NA	Biological Process: positive regulation of organ growth (GO:0046622)	ARGOS/ARL/OSR1 (IPR037468)
LOC_Os08g10304	Os08g0203350	Conserved hypothetical protein.	NA	NA	NA	NA	NA	NA	NA	NA
LOC_Os09g07614	Os09g0250150	Conserved hypothetical protein.	NA	NA	NA	NA	NA	NA	NA	NA
LOC_Os07g18960	Os07g0289800	Conserved hypothetical protein.	NA	NA	NA	NA	NA	NA	NA	NA
LOC_Os06g12410	Os06g0229400	Conserved hypothetical protein.	NA	NA	GELP81	GDSL ESTERASE/LIPASE PROTEIN 81	OsGELP81	GDSL esterase/lipase protein 81	NA	SGNH hydrolase superfamily (IPR036514)
LOC_Os03g08600	Os03g0184300	Conserved hypothetical protein.	NA	NA	PGSIP-A2	PLANT GLYCOGENIN-LIKE STARCH INITIATION PROTEIN A2	OsPGSIP-A2	plant glycogenin-like starch initiation protein A2	NA	NA
LOC_Os07g14740	Os07g0251200	Conserved hypothetical protein.	NA	NA	NA	NA	NA	NA	NA	NA
LOC_Os03g57980	Os03g0793900	Conserved hypothetical protein.	NA	NA	NA	NA	OsLTPG8, OsLTPg8	GPI-anchored non-specific lipid transfer protein 8, type G nsLTP 8, type G non-specific lipid transfer protein 8	NA	NA
LOC_Os10g17940	Os10g0326800	Conserved hypothetical protein.	NA	NA	NA	NA	OsFbox546, Os_F0513, OsFBX382, FBX382	F-box protein 546, F-box-type E3 ubiquitin ligase X382	NA	NA
LOC_Os02g56480	Os02g0809100	Conserved hypothetical protein.	NA	NA	NA	NA	NA	NA	NA	NA
LOC_Os03g55840	Os03g0767700	Conserved hypothetical protein.	NA	NA	DYW2	DYW-TYPE PPR PROTEIN 2	OsDYW2	DYW-type PPR protein 2, DYW-type pentatricopeptide repeat protein 2	Molecular Function: zinc ion binding (GO:0008270)	DYW domain (IPR032867)
LOC_Os03g52380	Os03g0734200	Conserved hypothetical protein.	NA	NA	NA	NA	NA	NA	NA	NA
LOC_Os01g69140	Os01g0920450	Conserved hypothetical protein.	NA	NA	NA	NA	NA	NA	NA	NA
LOC_Os06g02630	Os06g0116900	Conserved hypothetical protein.	NA	NA	NA	NA	NA	NA	NA	NA
LOC_Os01g68730	Os01g0916000	Conserved hypothetical protein.	NA	NA	NA	NA	NA	NA	NA	NA
LOC_Os07g45439	Os07g0648566	Hypothetical gene.	NA	NA	NA	NA	NA	NA	NA	NA
LOC_Os02g56340	Os02g0807300	Hypothetical protein.	NA	NA	NA	NA	NA	NA	NA	NA
LOC_Os02g18784	Os02g0289700	Hypothetical protein.	NA	NA	NA	NA	NA	NA	NA	NA
LOC_Os05g23393	Os05g0298900	Hypothetical protein.	NA	NA	NA	NA	NA	NA	NA	NA
LOC_Os01g13610	Os01g0237500	NmrA-like family protein.	NA	NA	NA	NA	NA	NA	NA	NA
LOC_Os10g37400	Os10g0518000	Non-protein coding transcript.	NA	NA	NA	NA	NA	NA	NA	NA
LOC_Os01g17065	Os01g0278466	Non-protein coding transcript.	NA	NA	NA	NA	NA	NA	NA	NA
LOC_Os03g51710	Os03g0727150	Non-protein coding transcript.	NA	NA	NA	NA	NA	NA	NA	NA
LOC_Os01g14530	Os01g0247900	AWPM-19-like family protein.	NA	NA	NA	NA	NA	NA	NA	AWPM-19-like (IPR008390)

## Sheet: Dataset 2
Supplementary Dataset 2. The common target genes of OsWRKY72 and JMJ704.
MSU ID	RAP_ID	Gene annotation	RAP-DB Gene Symbol Synonym(s)	RAP-DB Gene Name Synonym(s)	CGSNL Gene Symbol	CGSNL Gene Name	Oryzabase Gene Symbol Synonym(s)	Oryzabase Gene Name Synonym(s)	GO	InterPro
LOC_Os04g10060	Os04g0179700	9-beta-pimara-7, 15-diene synthase, Momilactone phytoalexins biosynthesis, Defense response	OsKS4, OsKSL4, OsDTS2	Ent-kaurene synthase 4, Ent-kaurene synthase-like 4, "9-beta-pimara-7, 15-diene synthase", "Syn-pimara-7, 15-diene synthase"	KS4	ENT-KAURENE SYNTHASE 4	OsKS4, KS4, KSL4, OsKSL4, DTS2, OsDTS2, OsTPS16, TPS16, TPS8, OsTPS8	rice ent-kaurene synthase4, Ent-kaurene synthase 4, Ent-kaurene synthase-like 4, Ent-kaurene synthase like-4, "Syn-pimara-7, 15-diene synthase", "9-beta-pimara-7, 15-diene synthase", syn-pimara-7 15-diene synthase, syn Pimaradiene synthase, KAURENE SYNTHASE-LIKE 4, terpene synthase 16	Biological Process: diterpenoid biosynthetic process (GO:0016102), Molecular Function: lyase activity (GO:0016829), Molecular Function: magnesium ion binding (GO:0000287), Molecular Function: terpene synthase activity (GO:0010333)	Terpene synthase, N-terminal domain (IPR001906), Terpene synthase, metal-binding domain (IPR005630), Terpenoid cyclases/protein prenyltransferase alpha-alpha toroid (IPR008930), Isoprenoid synthase domain superfamily (IPR008949), Terpene synthase, N-terminal domain superfamily (IPR036965), Terpene cyclases, class 1, plant (IPR044814)
LOC_Os01g19260	Os01g0297200	AAA-ATPase family protein, Resistance to blast fungus, Induced by jasmonic acid (JA) treatment	OsAAA-ATPase2	AAA-ATPase2	NA	AAA-ATPASE 1	NA	OsAAA-ATPase1, OsAAA-ATPase 1, AAA-ATPase1	Molecular Function: ATP binding (GO:0005524), Molecular Function: ATP hydrolysis activity (GO:0016887)	AAA+ ATPase domain (IPR003593), ATPase, AAA-type, core (IPR003959), ATPase, AAA-type, conserved site (IPR003960), AAA-type ATPase, N-terminal domain (IPR025753), P-loop containing nucleoside triphosphate hydrolase (IPR027417)
LOC_Os03g18600	Os03g0297600	ABA receptor, Drought tolerance	OsPYL6	pyrabactin resistance 1-like 6	PYL/RCAR4	PYRABACTIN RESISTANCE 1 LIKE/REGULATORY COMPONENTS OF ABA RECEPTOR 4	OsPYL/RCAR4, PYL4, OsPYL4, OsPYL6, PYL6	pyrabactin resistance-like 4, PYR1-like 6, pyrabactin resistance 1-like 6	NA	Polyketide cyclase/dehydrase (IPR019587), START-like domain superfamily (IPR023393)
LOC_Os01g47070	Os01g0660200	Acidic class III chitinase OsChib3a precursor (Chitinase) (EC 3.2.1.14).	NA	NA	NA	NA	C10728, OsChib3a, Chib3a, OsPR31, PR31, PR8, OsPR8	pathogenesis-related 31	Biological Process: carbohydrate metabolic process (GO:0005975), Molecular Function: hydrolase activity, hydrolyzing O-glycosyl compounds (GO:0004553)	Glycoside hydrolase family 18, catalytic domain (IPR001223), Glycosyl hydrolases family 18 (GH18) active site (IPR001579), Glycoside hydrolase superfamily (IPR017853), Chitinase Cts1-like (IPR045321)
LOC_Os03g46200	Os03g0664800	Acyl-CoA N-acyltransferase domain containing protein.	NA	NA	NA	NA	NA	NA	Molecular Function: acyltransferase activity, transferring groups other than amino-acyl groups (GO:0016747)	GNAT domain (IPR000182), Acyl-CoA N-acyltransferase (IPR016181)
LOC_Os04g56470	Os04g0659800	Amino acid transporter, Nitrogen metabolism, Regulation of axillary bud outgrowth	OsAAP14	amino acid permease 14	AAP7B	AMINO ACID PERMEASE 7B	OsAAP7B, OsAAP14, AAP14, OsAAP14a, OsAAP14b, OsMBTB9, MBTB9	amino acid permease 7B, amino acid permease 14, amino acid/auxin permease 14, M BTB-type E3 ubiquitin ligase 9	NA	Amino acid transporter, transmembrane domain (IPR013057)
LOC_Os01g41420	Os01g0597600	Amino acid transporter-like protein, Thiamethoxam (THX) uptake and its systemic distribution for controlling the brown planthopper	OsATL15	amino acid transporter-like 15	NA	NA	OsATL15, ATL15	amino acid transporter-like 15	NA	Amino acid transporter, transmembrane domain (IPR013057)
LOC_Os10g39260	Os10g0537800	Aspartic protease, Defense response against fungal, bacterial and viral infections	OsAP77	aspartic protease 77	AP77	ASPARTIC PROTEASE 77	OsAP77	aspartic protease 77	NA	Aspartic peptidase domain superfamily (IPR021109), Xylanase inhibitor, C-terminal (IPR032799), Xylanase inhibitor, N-terminal (IPR032861), Peptidase family A1 domain (IPR033121), Pepsin-like domain, plant (IPR034161)
LOC_Os01g61940	Os01g0836600	ATP-binding cassette (ABC) transporter, Half-size ABC transporter of the G family, Pollen wall formation	OsABCG3	ATP-binding cassette protein subfamily G member 3	ABCG3	ABC TRANSPORTER G FAMILY MEMBER 3	OsABCG3	ATP-binding cassette protein subfamily G member 3, ABC transporter superfamily ABCG subgroup member 3	Cellular Component: membrane (GO:0016020), Molecular Function: ABC-type transporter activity (GO:0140359), Molecular Function: ATP binding (GO:0005524), Molecular Function: ATP hydrolysis activity (GO:0016887)	ABC transporter-like, ATP-binding domain (IPR003439), AAA+ ATPase domain (IPR003593), ABC-2 type transporter, transmembrane domain (IPR013525), ABC transporter-like, conserved site (IPR017871), P-loop containing nucleoside triphosphate hydrolase (IPR027417)
LOC_Os06g14810	Os06g0260500	Beta-ketoacyl-CoA Synthase	OsCUT5	NA	CUT5	CUTICULAR 5	OsCUT5	cuticular wax production 5, CUT gene family 5	Biological Process: fatty acid biosynthetic process (GO:0006633), Cellular Component: membrane (GO:0016020), Molecular Function: acyltransferase activity (GO:0016746), Molecular Function: acyltransferase activity, transferring groups other than amino-acyl groups (GO:0016747)	Very-long-chain 3-ketoacyl-CoA synthase (IPR012392), FAE1/Type III polyketide synthase-like protein (IPR013601), Beta-ketoacyl-[acyl-carrier-protein] synthase III, C-terminal (IPR013747), Thiolase-like (IPR016039)
LOC_Os09g39770	Os09g0571200	C2 domain-containing protein, Salt tolerance	OsC2DP	C2 domain-containing protein	C2DP78	C2 DOMAIN-CONTAINING PROTEIN 78	OsC2DP, C2DP, OsC2DP78	C2 domain-containing protein, C2 Domain-Containing Protein 78	Biological Process: defense response (GO:0006952)	C2 domain (IPR000008), C2 domain superfamily (IPR035892), SRC2/BAP, C2 domain (IPR044750)
LOC_Os06g03810	Os06g0128800	Ca<sup>2+</sup>-sensor protein, Suppression of rice immunity, Promotion of ROS scavenging	ROD1	RESISTANCE OF RICE TO DISEASES1	ROD1	RESISTANCE OF RICE TO DISEASES 1	OsROD1	RESISTANCE OF RICE TO DISEASES1	Biological Process: defense response (GO:0006952)	C2 domain (IPR000008), C2 domain superfamily (IPR035892), SRC2/BAP, C2 domain (IPR044750)
LOC_Os12g43510	Os12g0630600	Carbohydrate/puine kinase, PfkB, conserved site containing protein.	NA	NA	NA	NA	NA	NA	NA	NA
LOC_Os04g46980	Os04g0556500	cis-Zeatin-O-glucosyltransferase, Catalyze O-glucosylation of cZ and cZ-riboside	CZOGT1, OscZOGT1, cZOGT1	CIS-ZEATIN O-GLUCOSYLTRANSFERASE 1, cis-zeatin O-glucosyltransferase 1, cZ-O-glucosyltransferase 1	CZOGT1	CIS-ZEATIN O-GLUCOSYLTRANSFERASE 1	OscZOGT1, cZOGT1	cis-zeatin O-glucosyltransferase 1, cZ-O-glucosyltransferase 1	Molecular Function: UDP-glycosyltransferase activity (GO:0008194)	UDP-glucuronosyl/UDP-glucosyltransferase (IPR002213), UDP-glycosyltransferase family, conserved site (IPR035595)
LOC_Os02g14430	Os02g0240100	Class III peroxidase, Mediation of ROS-induced blight resistance, Negative regulation of resistance to bacterial blight	OsPrx30	Class III peroxidase 30	PRX30	PEROXIDASE 30	prx30, OsPrx30	class III peroxidase 30	Biological Process: hydrogen peroxide catabolic process (GO:0042744), Biological Process: response to oxidative stress (GO:0006979), Molecular Function: heme binding (GO:0020037), Molecular Function: peroxidase activity (GO:0004601)	Plant peroxidase (IPR000823), Haem peroxidase (IPR002016), Haem peroxidase superfamily (IPR010255), Peroxidases heam-ligand binding site (IPR019793), Peroxidase, active site (IPR019794), Secretory peroxidase (IPR033905)
LOC_Os10g28080	Os10g0416500	Class IIIb chitinase, Family 8 of plant pathogenesis-related protein, Defense against pathogenic fungi	Oschib1	Class IIIb chitinase 1	CHIB1	NA	Oschib1, chib1, PR-8, PR8, OsPR8, OsPR8b, PR8b	pathogenesis-related protein 8, Chitinase 1, class III chitinase Oschib1	Biological Process: carbohydrate metabolic process (GO:0005975), Molecular Function: hydrolase activity, hydrolyzing O-glycosyl compounds (GO:0004553)	Chitinase-like (IPR000677), Glycoside hydrolase family 18, catalytic domain (IPR001223), Glycosyl hydrolases family 18 (GH18) active site (IPR001579), Glycoside hydrolase superfamily (IPR017853)
LOC_Os04g58810	Os04g0684900	Component of the CCR4-NOTcomplex, Deadenylase, Deadenylation (poly(A) tail shortening), Development and stress response	OsCAF1B, OsCAF1B(S), OsCAF1-5	CCR4-associated factor 1B, carbon cataboliterepressor 4-associated factor 1B, CCR4-associated factor 1-5	CAF1-5	CCR4-ASSOCIATED FACTOR 1-5	OsCAF1B, CAF1B, OsCAF1-5	CCR4-associated factor 1B, carbon catabolite repressor 4-associated factor 1B, CCR4-associated factor 1-5	Cellular Component: CCR4-NOT complex (GO:0030014), Molecular Function: nucleic acid binding (GO:0003676), Molecular Function: poly(A)-specific ribonuclease activity (GO:0004535)	Ribonuclease CAF1 (IPR006941), Ribonuclease H-like superfamily (IPR012337), Ribonuclease H superfamily (IPR036397), CCR4-NOT transcription complex subunit 7/8/Pop2 (IPR039637)
LOC_Os01g09190	Os01g0186600	Conserved hypothetical protein.	NA	NA	NA	NA	NA	NA	NA	NA
LOC_Os01g15970	Os01g0264400	Conserved hypothetical protein.	NA	NA	NA	NA	NA	NA	NA	NA
LOC_Os01g68730	Os01g0916000	Conserved hypothetical protein.	NA	NA	NA	NA	NA	NA	NA	NA
LOC_Os06g39110	Os06g0591200	Conserved hypothetical protein.	NA	NA	NA	NA	NA	NA	NA	NA
LOC_Os06g48680	Os06g0700300	Conserved hypothetical protein.	NA	NA	NA	NA	NA	NA	NA	PADRE domain (IPR025322)
LOC_Os07g04930	Os07g0142200	Conserved hypothetical protein.	NA	NA	NA	NA	gp1	Glycoprotein 1, vegetative cell wall protein gp1 precursor	NA	NA
LOC_Os07g14740	Os07g0251200	Conserved hypothetical protein.	NA	NA	NA	NA	NA	NA	NA	NA
LOC_Os08g15710	Os08g0256700	Conserved hypothetical protein.	NA	NA	NA	NA	NA	NA	NA	NA
LOC_Os12g12090	Os12g0222300	Conserved hypothetical protein.	NA	NA	NA	NA	NA	NA	NA	NA
LOC_Os12g32260	Os12g0507400	Conserved hypothetical protein.	NA	NA	NA	NA	NA	NA	NA	NA
LOC_Os02g43660	Os02g0653200	Cupredoxin domain containing protein.	NA	NA	UCL4	UCLACYANIN-LIKE PROTEIN 4	OsUCL4	uclacyanin-like protein 4	Molecular Function: electron transfer activity (GO:0009055)	Phytocyanin domain (IPR003245), Cupredoxin (IPR008972), Phytocyanin-like (IPR039391)
LOC_Os01g11340	Os01g0211600	Cytochrome P450 family protein.	NA	NA	NA	NA	NA	NA	Molecular Function: heme binding (GO:0020037), Molecular Function: iron ion binding (GO:0005506), Molecular Function: monooxygenase activity (GO:0004497), Molecular Function: oxidoreductase activity, acting on paired donors, with incorporation or reduction of molecular oxygen (GO:0016705)	Cytochrome P450 (IPR001128), Cytochrome P450, E-class, group IV (IPR002403), Cytochrome P450, conserved site (IPR017972), Cytochrome P450 superfamily (IPR036396)
LOC_Os06g19070	Os06g0294600	Cytochrome P450 family protein.	NA	NA	NA	NA	NA	NA	Molecular Function: heme binding (GO:0020037), Molecular Function: iron ion binding (GO:0005506), Molecular Function: monooxygenase activity (GO:0004497), Molecular Function: oxidoreductase activity, acting on paired donors, with incorporation or reduction of molecular oxygen (GO:0016705)	Cytochrome P450 (IPR001128), Cytochrome P450, E-class, group I (IPR002401), Cytochrome P450, conserved site (IPR017972), Cytochrome P450 superfamily (IPR036396)
LOC_Os06g39780	Os06g0599200	Cytochrome P450 family protein.	NA	NA	CYP76M17	P-450 76M17	OsCYP76M17, OsTyM/Hq6, TyM/Hq6, OsCYP76-8, CYP76-8	Cytochrome P450 76M17	Molecular Function: heme binding (GO:0020037), Molecular Function: iron ion binding (GO:0005506), Molecular Function: monooxygenase activity (GO:0004497), Molecular Function: oxidoreductase activity, acting on paired donors, with incorporation or reduction of molecular oxygen (GO:0016705)	Cytochrome P450 (IPR001128), Cytochrome P450, E-class, group I (IPR002401), Cytochrome P450, conserved site (IPR017972), Cytochrome P450 superfamily (IPR036396)
LOC_Os09g27500	Os09g0447300	Cytochrome P450 family protein.	NA	NA	CYP76L1	P-450 76L1	OsCYP76L1, OsCYP76-12, CYP76-12	Cytochrome P450 76L1	Molecular Function: heme binding (GO:0020037), Molecular Function: iron ion binding (GO:0005506), Molecular Function: monooxygenase activity (GO:0004497), Molecular Function: oxidoreductase activity, acting on paired donors, with incorporation or reduction of molecular oxygen (GO:0016705)	Cytochrome P450 (IPR001128), Cytochrome P450, E-class, group I (IPR002401), Cytochrome P450, conserved site (IPR017972), Cytochrome P450 superfamily (IPR036396)
LOC_Os06g22960	Os06g0336200	Delta-tonoplast intrinsic protein.	NA	NA	TIP2;2	TONOPLAST INTRINSIC PROTEIN 2;2	OsTIP2;2, TIP2-2	tonoplast intrinsic protein 2;2, Probable aquaporin TIP2-2, Tonoplast intrinsic protein 2-2	Biological Process: transmembrane transport (GO:0055085), Cellular Component: membrane (GO:0016020), Molecular Function: channel activity (GO:0015267)	Major intrinsic protein (IPR000425), Major intrinsic protein, conserved site (IPR022357), Aquaporin-like (IPR023271), Aquaporin transporter (IPR034294)
LOC_Os11g04030	Os11g0135000	Efflux transporter of phytosiderophores, Metal transport	TOM2	transporter of mugineic acid family phytosiderophores 2	ZIFL5	ZINC-INDUCED FACILITATOR-LIKE 5	OsZIFL5, OsTOM2, TOM2	zinc-induced facilitator-like 5, Transporter of mugineic acids 2	Biological Process: transmembrane transport (GO:0055085), Molecular Function: transmembrane transporter activity (GO:0022857)	Major facilitator superfamily (IPR011701), Major facilitator superfamily domain (IPR020846), MFS transporter superfamily (IPR036259)
LOC_Os02g36110	Os02g0569900	Ent-cassadiene C11alpha-hydroxylase, Cytochrome P450 monooxygenase, Phytocassane biosynthesis	CYP76M7	Cytochrome P450 76M7	CYP76M7	P-450 76M7	OsCYP76M7, CYP76M10, OsCYP76M10, OsCYP76-4, CYP76-4	Cytochrome P450 76M7	Molecular Function: heme binding (GO:0020037), Molecular Function: iron ion binding (GO:0005506), Molecular Function: monooxygenase activity (GO:0004497), Molecular Function: oxidoreductase activity, acting on paired donors, with incorporation or reduction of molecular oxygen (GO:0016705)	Cytochrome P450 (IPR001128), Cytochrome P450, E-class, group I (IPR002401), Cytochrome P450, conserved site (IPR017972), Cytochrome P450 superfamily (IPR036396)
LOC_Os06g35700	Os06g0549900	FAD linked oxidase, N-terminal domain containing protein.	NA	NA	NA	NA	NA	NA	Molecular Function: FAD binding (GO:0071949), Molecular Function: flavin adenine dinucleotide binding (GO:0050660), Molecular Function: oxidoreductase activity (GO:0016491)	FAD linked oxidase, N-terminal (IPR006094), Berberine/berberine-like (IPR012951), FAD-binding domain, PCMH-type (IPR016166), FAD-binding, type PCMH, subdomain 1 (IPR016167), FAD-binding, type PCMH, subdomain 2 (IPR016169), FAD-binding, type PCMH-like superfamily (IPR036318)
LOC_Os01g45700	Os01g0644600	Glutelin family protein.	NA	NA	NA	NA	NA	Extensin family protein	NA	NA
LOC_Os09g26144	Os09g0431100	GPCR, family 3, metabotropic glutamate receptor-like protein.	NA	NA	GLR1.3	GLUTAMATE RECEPTOR HOMOLOG 1.3	OsGLR1.3, OsGLR1.1, GLR1.1, OsGLR9.7, GLR9.7	Glutamate receptor homolog 1.3, Glutamate receptor 1.3, GLUTAMATE RECEPTOR-LIKE 1.1, Glutamate receptor 9.7	Cellular Component: membrane (GO:0016020), Molecular Function: ligand-gated monoatomic ion channel activity (GO:0015276)	Ionotropic glutamate receptor, C-terminal (IPR001320), Solute-binding protein family 3/N-terminal domain of MltF (IPR001638), Receptor, ligand binding region (IPR001828), Ionotropic glutamate receptor (IPR015683), Ionotropic glutamate receptor, plant (IPR017103), Periplasmic binding protein-like I (IPR028082)
LOC_Os06g32990	Os06g0521500	Haem peroxidase family protein.	NA	NA	NA	NA	prx83	class III peroxidase 83	Biological Process: hydrogen peroxide catabolic process (GO:0042744), Biological Process: response to oxidative stress (GO:0006979), Molecular Function: heme binding (GO:0020037), Molecular Function: peroxidase activity (GO:0004601)	Plant peroxidase (IPR000823), Haem peroxidase (IPR002016), Haem peroxidase superfamily (IPR010255), Peroxidases heam-ligand binding site (IPR019793), Peroxidase, active site (IPR019794), Secretory peroxidase (IPR033905)
LOC_Os03g22020	Os03g0339400	Haem peroxidase, plant/fungal/bacterial family protein.	NA	NA	PRX40	PEROXIDASE 40	prx40, Os PRX40, POD40, OsPOD40	class III peroxidase 40	Biological Process: response to oxidative stress (GO:0006979), Molecular Function: heme binding (GO:0020037), Molecular Function: peroxidase activity (GO:0004601)	Plant peroxidase (IPR000823), Haem peroxidase (IPR002016), Haem peroxidase superfamily (IPR010255), Peroxidase, active site (IPR019794)
LOC_Os03g61829	Os03g0834050	Haloacid dehalogenase-like APase, Low-Pi-responsive haloacid dehalogenase (HAD)-like hydrolase, Pi homeostasis	OsHAD1	haloacid dehalogenase (HAD)-like hydrolase 1, Haloacid Dehalogenase-Like APase 1	HAD1	HALOACID DEHALOGENASE 1	OsHAD1	haloacid dehalogenase 1	NA	HAD hydrolase, subfamily IA (IPR006439), Pyrimidine 5-nucleotidase (IPR010237), HAD superfamily (IPR023214), HAD-like superfamily (IPR036412)
LOC_Os01g39290	Os01g0574800	Harpin-induced 1 domain containing protein.	NA	NA	NA	NA	NA	NA	NA	Late embryogenesis abundant protein, LEA_2 subgroup (IPR004864)
LOC_Os12g06220	Os12g0159000	Harpin-induced 1 domain containing protein.	NA	NA	NA	NA	NA	NA	Biological Process: defense response to other organism (GO:0098542)	Late embryogenesis abundant protein, LEA_2 subgroup (IPR004864), Protein NDR1-like (IPR044839)
LOC_Os11g05800	Os11g0156600	HVA22 family protein, Positive regulation of blast disease resistance, ER homeostasis	OsHLP1	OsHVA22-LIKE PROTEIN 1	HLP1	HVA22-LIKE PROTEIN 1	OsHLP1	HVA22-like protein 1	NA	TB2/DP1/HVA22-related protein (IPR004345)
LOC_Os01g48360	Os01g0674400	Hypothetical conserved gene.	NA	NA	NA	NA	NA	NA	NA	NA
LOC_Os05g38420	Os05g0458600	Laccase-like protein, Sensitivity of plants to brassinosteroids	OsLAC, OsLAC15	lactase 15	LAC15	LACCASE 15	OsLAC, LAC, OsLAC15, OsLAC13, LAC13	lactase 15, laccase-13, laccase 13	Biological Process: lignin catabolic process (GO:0046274), Cellular Component: apoplast (GO:0048046), Molecular Function: copper ion binding (GO:0005507), Molecular Function: hydroquinone:oxygen oxidoreductase activity (GO:0052716), Molecular Function: oxidoreductase activity (GO:0016491)	Multicopper oxidase, second cupredoxin domain (IPR001117), Multicopper oxidase, copper-binding site (IPR002355), Cupredoxin (IPR008972), Multicopper oxidase, C-terminal (IPR011706), Multicopper oxidase-like, N-terminal (IPR011707), Laccase (IPR017761), Multicopper oxidases, conserved site (IPR033138), Laccase, second cupredoxin domain (IPR034285), Laccase, first cupredoxin domain (IPR034288), Lac…
LOC_Os10g08026	Os10g0163370	Lecithin:cholesterol acyltransferase family protein.	NA	NA	NA	NA	NA	NA	Biological Process: lipid metabolic process (GO:0006629), Molecular Function: O-acyltransferase activity (GO:0008374)	Lecithin:cholesterol/phospholipid:diacylglycerol acyltransferase (IPR003386), Alpha/Beta hydrolase fold (IPR029058)
LOC_Os05g09640	Os05g0188700	Leucine-rich repeat domain containing protein.	NA	NA	NA	NA	NA	NA	Molecular Function: protein binding (GO:0005515)	Leucine-rich repeat (IPR001611), Leucine-rich repeat, typical subtype (IPR003591), Leucine-rich repeat-containing N-terminal, plant-type (IPR013210), Leucine-rich repeat domain superfamily (IPR032675)
LOC_Os06g38764	None	NA	NA	NA	NA	NA	NA	NA	NA	NA
LOC_Os08g10080	Os08g0200600	NAC transcription factor, Negative regulation of drought tolerance	OMTN6, ONAC104	Oryza miR164-targeted NAC6, NAC domain-containing protein 104	NAC104	NAC DOMAIN-CONTAINING PROTEIN 104	OMTN6, ONAC104, DLN206, OsDLN206	NAC domain-containing protein 104, NAC domain-containing protein 104, miR164-targeted NAC6, Oryza miR164-targeted NAC6, DLN repressor 206, DLN motif protein 206	Biological Process: regulation of DNA-templated transcription (GO:0006355), Molecular Function: DNA binding (GO:0003677)	NAC domain (IPR003441), NAC domain superfamily (IPR036093)
LOC_Os12g36860	Os12g0555300	Pathogenesis-related protein PR-10c, Nonfunctional pseudogene	RPR10c	Rice PR-10c, pathogenesis-related gene 10c	NA	NA	PR10, OsPR10C, PR10C	pathogenesis-related gene 10	Biological Process: defense response (GO:0006952)	Bet v I/Major latex protein (IPR000916), START-like domain superfamily (IPR023393)
LOC_Os04g46740	Os04g0553500	Pectin lyase fold domain containing protein.	NA	NA	PME15	PECTIN METHYLESTERASE 15	OsPME15	pectin methylesterase 15	Biological Process: cell wall modification (GO:0042545), Molecular Function: pectinesterase activity (GO:0030599)	Pectinesterase, catalytic (IPR000070), Pectin lyase fold/virulence factor (IPR011050), Pectin lyase fold (IPR012334), Pectinesterase, Asp active site (IPR033131)
LOC_Os07g34940	Os07g0533800	Peptidase A1 domain containing protein.	NA	NA	NA	NA	NA	NA	Biological Process: proteolysis (GO:0006508), Molecular Function: aspartic-type endopeptidase activity (GO:0004190)	Aspartic peptidase A1 family (IPR001461), Aspartic peptidase domain superfamily (IPR021109), Xylanase inhibitor, C-terminal (IPR032799), Xylanase inhibitor, N-terminal (IPR032861), Peptidase family A1 domain (IPR033121), Pepsin-like domain, plant (IPR034161)
LOC_Os05g31890	Os05g0384300	Peptidase aspartic, catalytic domain containing protein.	NA	NA	NA	NA	NA	NA	NA	Aspartic peptidase domain superfamily (IPR021109), Xylanase inhibitor, C-terminal (IPR032799), Xylanase inhibitor, N-terminal (IPR032861), Peptidase family A1 domain (IPR033121), Pepsin-like domain, plant (IPR034161)
LOC_Os10g39300	Os10g0538200	Peptidase aspartic, catalytic domain containing protein.	NA	NA	NA	NA	NA	NA	NA	Aspartic peptidase domain superfamily (IPR021109), Xylanase inhibitor, C-terminal (IPR032799), Xylanase inhibitor, N-terminal (IPR032861), Peptidase family A1 domain (IPR033121), Pepsin-like domain, plant (IPR034161)
LOC_Os04g59150	Os04g0688100	Peroxidase (EC 1.11.1.7).	NA	NA	NA	NA	prx59, OsPRX59	class III peroxidase 59	Biological Process: hydrogen peroxide catabolic process (GO:0042744), Biological Process: response to oxidative stress (GO:0006979), Molecular Function: heme binding (GO:0020037), Molecular Function: peroxidase activity (GO:0004601)	Plant peroxidase (IPR000823), Haem peroxidase (IPR002016), Haem peroxidase superfamily (IPR010255), Peroxidases heam-ligand binding site (IPR019793), Peroxidase, active site (IPR019794), Secretory peroxidase (IPR033905)
LOC_Os02g14160	Os02g0236600	Peroxidase P7 (EC 1.11.1.7) (TP7).	NA	NA	NA	NA	prx27, PRX27, OsPRX27	class III peroxidase 27	Biological Process: hydrogen peroxide catabolic process (GO:0042744), Biological Process: response to oxidative stress (GO:0006979), Molecular Function: heme binding (GO:0020037), Molecular Function: peroxidase activity (GO:0004601)	Plant peroxidase (IPR000823), Haem peroxidase (IPR002016), Haem peroxidase superfamily (IPR010255), Peroxidases heam-ligand binding site (IPR019793), Peroxidase, active site (IPR019794), Secretory peroxidase (IPR033905)
LOC_Os12g25090	Os12g0437800	Protease inhibitor, MG1 (M. GRAMINICOLA-RESISTANCE GENE 1)-mediated nematode resistance, MG1 is absent from Nipponbare (Susceptible)	MGBP1	MG1-BINDING PROTEIN 1	SCI1	SUBTILISIN/CHYMOTRYPSIN INHIBITOR 1	Sci1, PR6, OsSci1, OsPR6, MGBP1, OsMGBP1	pathogenesis-related 6, Subtilisin/chymotrypsin inhibitor 1, MG1-BINDING PROTEIN 1	NA	NA
LOC_Os11g33970	Os11g0541600	Protein of unknown function DUF247, plant domain containing protein.	NA	NA	NA	NA	NA	NA	NA	Protein of unknown function DUF247, plant (IPR004158)
LOC_Os03g16960	Os03g0277700	Protein of unknown function DUF26 domain containing protein.	NA	NA	NA	NA	NA	NA	NA	Gnk2-homologous domain (IPR002902), Gnk2-homologous domain superfamily (IPR038408)
LOC_Os11g13750	Os11g0241700	Protein of unknown function DUF538 family protein.	NA	NA	NA	NA	NA	NA	NA	Protein of unknown function DUF538 (IPR007493), At5g01610-like superfamily (IPR036758)
LOC_Os08g24790	Os08g0335600	Protein of unknown function DUF568, DOMON-like domain containing protein.	NA	NA	NA	NA	NA	NA	NA	DOMON domain (IPR005018), AIR12, DOMON domain (IPR045265)
LOC_Os03g05530	Os03g0149300	Protein of unknown function DUF6, transmembrane domain containing protein.	NA	NA	NA	NA	NA	NA	Cellular Component: membrane (GO:0016020), Molecular Function: transmembrane transporter activity (GO:0022857)	EamA domain (IPR000620), WAT1-related protein (IPR030184)
LOC_Os01g29280	Os01g0389200	Protein of unknown function DUF679 family protein.	NA	NA	NA	NA	NA	NA	NA	Protein DMP (IPR007770)
LOC_Os01g61160	Os01g0827300	Putative laccase precursor, Abiotic stress response	OsChI1	chilling inducible gene 1	LAC3	LACCASE 3	OsChI1, ChI1, OsLAC3	chilling inducible gene 1, lactase, lactase 3	Biological Process: lignin catabolic process (GO:0046274), Cellular Component: apoplast (GO:0048046), Molecular Function: copper ion binding (GO:0005507), Molecular Function: hydroquinone:oxygen oxidoreductase activity (GO:0052716), Molecular Function: oxidoreductase activity (GO:0016491)	Multicopper oxidase, second cupredoxin domain (IPR001117), Multicopper oxidase, copper-binding site (IPR002355), Cupredoxin (IPR008972), Multicopper oxidase, C-terminal (IPR011706), Multicopper oxidase-like, N-terminal (IPR011707), Laccase (IPR017761), Multicopper oxidases, conserved site (IPR033138), Laccase, second cupredoxin domain (IPR034285), Laccase, first cupredoxin domain (IPR034288), Lac…
LOC_Os01g36460	Os01g0545100	R2R3-MYB transcription factor 8	Os2R_MYB8	R2R3-MYB Transcription Factor 8	MYB86-L1	R2R3-MYB TRANSCRIPTION FACTOR 8	OsMYB86-L1, Os2R_MYB8, 2R_MYB8	R2R3-MYB Transcription Factor 8	NA	SANT/Myb domain (IPR001005), Homeobox-like domain superfamily (IPR009057), Myb domain (IPR017930)
LOC_Os02g41510	Os02g0624300	R2R3-type MYB transcription factor, Negative regulation of cold tolerance, Maintenance of Pi homeostasis	OsMYB30, OsMYB5P	Myb transcription factor 4 paralog, OsMyb4 paralog	MYB30	MYB TRANSCRIPTION FACTOR 30	OsMYB30, OsMYB5P, MYB5P, OsMYB13a, MYB13a, Os2R_MYB26, 2R_MYB26	Myb transcription factor 4 paralog, OsMyb4 paralog, R2R3-MYB Transcription Factor 26	NA	SANT/Myb domain (IPR001005), Homeobox-like domain superfamily (IPR009057), Myb domain (IPR017930)
LOC_Os08g10010	Os08g0200100	Ribonucleotide reductase-related domain containing protein.	NA	NA	NA	NA	NA	NA	Biological Process: fatty acid metabolic process (GO:0006631), Molecular Function: acyl-[acyl-carrier-protein] desaturase activity (GO:0045300), Molecular Function: oxidoreductase activity (GO:0016491)	Fatty acid desaturase, type 2 (IPR005067), Ferritin-like superfamily (IPR009078), Ribonucleotide reductase-like (IPR012348)
LOC_Os12g36830	Os12g0555000	Root-specific pathogenesis-related (PR) protein, Drought and salt stress response, Defense response	RSOsPR10	root specific pathogenesis-related protein 10, root specific rice PR10	RSOSPR10	ROOT-SPECIFIC ORYZA SATIVA PR10	RSOsPR10, RsOsPR10a, OsPR10a, OsPR10alpha, OsPR10, PR10, OsBETV1, BETV1	root-specific Oryza sativa PR10, root specific rice PR10, root-specific OsPR10a, Root specific pathogenesis-related protein 10	Biological Process: abscisic acid-activated signaling pathway (GO:0009738), Molecular Function: abscisic acid binding (GO:0010427), Molecular Function: protein phosphatase inhibitor activity (GO:0004864), Molecular Function: signaling receptor activity (GO:0038023)	Polyketide cyclase/dehydrase (IPR019587), START-like domain superfamily (IPR023393), Bet v I type allergen (IPR024949)
LOC_Os11g15040	Os11g0256900	S-adenosyl-L-methionine:salicylic acid carboxyl methyltransferase (SAMT), Disease resistance, Wound response	OsBISAMT1	benzothiadiazole (BTH)-induced SAMT 1	BISAMT1	BENZOTHIADIAZOLE-INDUCED SAMT1	OsBISAMT1	benzothiadiazole-induced SAMT1, benzothiadiazole-induced S-adenosyl-L-methionine:salicylic acid carboxyl methyltransferase 1, BTH-induced S-adenosyl-L-methionine:salicylic acid carboxyl methyltransferase 1	Molecular Function: methyltransferase activity (GO:0008168)	SAM dependent carboxyl methyltransferase (IPR005299), S-adenosyl-L-methionine-dependent methyltransferase superfamily (IPR029063)
LOC_Os04g28780	Os04g0356600	S-Domain receptor like kinase-25, Response to Xanthomonas oryzae pv. oryzae.	SDRLK-25	S-Domain receptor like kinase-25	SDRLK25	S-DOMAIN RECEPTOR LIKE KINASE 25	SDRLK-25, OsSDRLK-25, OsSDRLK25	S-Domain receptor like kinase-25	Biological Process: protein phosphorylation (GO:0006468), Biological Process: recognition of pollen (GO:0048544), Molecular Function: ATP binding (GO:0005524), Molecular Function: protein kinase activity (GO:0004672), Molecular Function: protein serine/threonine kinase activity (GO:0004674)	Protein kinase domain (IPR000719), S-locus glycoprotein domain (IPR000858), Bulb-type lectin domain (IPR001480), PAN/Apple domain (IPR003609), Serine/threonine-protein kinase, active site (IPR008271), Protein kinase-like domain superfamily (IPR011009), Protein kinase, ATP binding site (IPR017441), S-receptor-like serine/threonine-protein kinase (IPR024171), Bulb-type lectin domain superfamily (IP…
LOC_Os05g07060	Os05g0163300	Similar to Arabinogalactan protein-like.	NA	NA	FLA9	FASCICLIN-LIKE ARABINOGALACTAN PROTEIN 9	OsFLA9	fasciclin-like AGP 9, fasciclin-like arabinogalactan protein 9	NA	FAS1 domain (IPR000782), FAS1 domain superfamily (IPR036378), Fasciclin-like arabinogalactan protein, group A (IPR045003)
LOC_Os01g47780	Os01g0668100	Similar to Arabinogalactan-like protein.	NA	NA	FLA7	FASCICLIN-LIKE ARABINOGALACTAN PROTEIN 7	OsFLA7	fasciclin-like AGP 7, fasciclin-like arabinogalactan protein 7	NA	FAS1 domain (IPR000782), FAS1 domain superfamily (IPR036378), Fasciclin-like arabinogalactan protein, group A (IPR045003)
LOC_Os01g71860	Os01g0947000	Similar to Beta-1, 3-glucanase precursor.	NA	NA	NA	NA	NA	endo-1, 3-beta-glucanase	Biological Process: carbohydrate metabolic process (GO:0005975), Molecular Function: hydrolase activity, hydrolyzing O-glycosyl compounds (GO:0004553)	Glycoside hydrolase family 17 (IPR000490), Glycoside hydrolase superfamily (IPR017853), Glycoside hydrolase family 17, plant (IPR044965)
LOC_Os08g04350	Os08g0137900	Similar to Chemocyanin precursor (Basic blue protein) (Plantacyanin).	NA	NA	UCL25	UCLACYANIN-LIKE PROTEIN 25	OsUCL25	uclacyanin-like protein 25	Molecular Function: electron transfer activity (GO:0009055)	Phytocyanin domain (IPR003245), Cupredoxin (IPR008972), Blue (type 1) copper protein, binding site (IPR028871), Phytocyanin-like (IPR039391)
LOC_Os01g63540	Os01g0854800	Similar to Cytochrome P450 86A1 (EC 1.14.-.-) (CYPLXXXVI) (P450-dependent fatty acid omega-hydroxylase).	NA	NA	CYP86A7-2	P-450 86A7-2	CYP86A7-2, OsCYP86A7-2	Cytochrome P450 86A7-2, fatty acid omega-hydroxylase	Molecular Function: heme binding (GO:0020037), Molecular Function: iron ion binding (GO:0005506), Molecular Function: monooxygenase activity (GO:0004497), Molecular Function: oxidoreductase activity, acting on paired donors, with incorporation or reduction of molecular oxygen (GO:0016705)	Cytochrome P450 (IPR001128), Cytochrome P450, E-class, group I (IPR002401), Cytochrome P450, conserved site (IPR017972), Cytochrome P450 superfamily (IPR036396)
LOC_Os10g39740	Os10g0543800	Similar to Glutathione S-transferase GST 11 (EC 2.5.1.18).	NA	NA	RPP31	PHLOEM PROTEIN 31	OsRPP31, OsGSTF6, GSTF6	31 kDa rice phloem protein, phloem specific glutathione S-transferase, PHI GLUTATHIONE S-TRANSFERASE 6	NA	Glutathione S-transferase, N-terminal (IPR004045), Glutathione S-transferase, C-terminal (IPR004046), Glutathione S-transferase, C-terminal-like (IPR010987), Thioredoxin-like superfamily (IPR036249), Glutathione S-transferase, C-terminal domain superfamily (IPR036282)
LOC_Os04g55600	Os04g0649500	Similar to H0212B02.4 protein.	NA	NA	NA	NA	NA	NA	NA	NA
LOC_Os01g64110	Os01g0860500	Similar to Hevamine A precursor [Includes: Chitinase (EC 3.2.1.14); Lysozyme (EC 3.2.1.17)].	NA	NA	NA	NA	C10501	NA	Biological Process: carbohydrate metabolic process (GO:0005975), Molecular Function: hydrolase activity, hydrolyzing O-glycosyl compounds (GO:0004553)	Glycoside hydrolase family 18, catalytic domain (IPR001223), Glycosyl hydrolases family 18 (GH18) active site (IPR001579), Glycoside hydrolase superfamily (IPR017853), Chitinase Cts1-like (IPR045321)
LOC_Os06g46340	Os06g0676700	Similar to High pI alpha-glucosidase.	NA	NA	ONG1	ALPHA-GLUCOSIDASE 1	ong1-3, ong1-4, OsGH, GH	Alpha-D-glucoside glucohydrolase 1, glycosyl hydrolase	Biological Process: carbohydrate metabolic process (GO:0005975), Molecular Function: carbohydrate binding (GO:0030246), Molecular Function: catalytic activity (GO:0003824), Molecular Function: hydrolase activity, hydrolyzing O-glycosyl compounds (GO:0004553)	Glycoside hydrolase family 31, TIM barrel domain (IPR000322), Galactose mutarotase-like domain superfamily (IPR011013), Glycosyl hydrolase, all-beta (IPR013780), Glycoside hydrolase superfamily (IPR017853), Glycoside hydrolase family 31, N-terminal domain (IPR025887), Glycosyl hydrolases family 31, active site (IPR030458), Glycosyl hydrolases family 31, conserved site (IPR030459), Glycosyl hydrol…
LOC_Os03g29850	Os03g0411800	Similar to Metal transport protein.	NA	NA	ZIP2	ZINC TRANSPORTER 2	OsZIP2, OsZIP11, ZIP11	zinc transporter 2, Zrt-Irt-like protein 2, Zinc-regulated transporter 2, zinc transporter 11, Zrt-Irt-like protein 11, ZRT-IRT-related protein 2, ZIP transporter 2	Biological Process: metal ion transport (GO:0030001), Biological Process: transmembrane transport (GO:0055085), Cellular Component: membrane (GO:0016020), Molecular Function: metal ion transmembrane transporter activity (GO:0046873)	Zinc/iron permease (IPR003689)
LOC_Os10g20890	Os10g0349900	Similar to NT16 polypeptide.	NA	NA	HYPRP12	HYBRID PROLINE- OR GLYCINE-RICH PROTEIN 12	OsHyPRP12, HyP/GRP12, OsHyPRP32, HyPRP32	hybrid proline- or glycine-rich protein 12, Hybrid Proline-Rich Protein 32	NA	Bifunctional inhibitor/plant lipid transfer protein/seed storage helical domain (IPR016140), Hydrophobic seed protein domain (IPR027923), Bifunctional inhibitor/plant lipid transfer protein/seed storage helical domain superfamily (IPR036312)
LOC_Os04g43820	Os04g0518600	Similar to OSIGBa0102I15.5 protein.	NA	NA	NA	NA	NA	NA	NA	NA
LOC_Os04g10000	Os04g0179100	Similar to OSIGBa0109M01.2 protein.	NA	NA	SDR110C-MS2	SHORT-CHAIN ALCOHOL DEHYDROGENASE/REDUCTASE 110C-MS2	OsSDR110C-MS2, OsMAS1, MAS1, OsMS2, MS2, MAS2	short-chain alcohol dehydrogenase/reductase 110C-MS2, OsSDR110C family member MS2, momilactone A synthase 1	Biological Process: siderophore biosynthetic process (GO:0019290), Molecular Function: 2, 3-dihydro-2, 3-dihydroxybenzoate dehydrogenase activity (GO:0008667)	2, 3-dihydro-2, 3-dihydroxybenzoate dehydrogenase (IPR003560), NAD(P)-binding domain superfamily (IPR036291)
LOC_Os03g48810	Os03g0694500	Similar to Permease 1.	NA	NA	NA	NA	NA	NA	Biological Process: transmembrane transport (GO:0055085), Cellular Component: membrane (GO:0016020), Molecular Function: transmembrane transporter activity (GO:0022857)	Nucleobase cation symporter 2 family (IPR006043)
LOC_Os05g41990	Os05g0499300	Similar to Peroxidase (EC 1.11.1.7).	NA	NA	POX1	PEROXIDASE 1	Pox1(Px, Pe), PRX74, Px, Pe, Pox1, prx74	Peroxidase1, Peroxidase 1 precursor, Peroxidase 1, Peroxidase-1, class III peroxidase 74	Biological Process: hydrogen peroxide catabolic process (GO:0042744), Biological Process: response to oxidative stress (GO:0006979), Molecular Function: heme binding (GO:0020037), Molecular Function: peroxidase activity (GO:0004601)	Plant peroxidase (IPR000823), Haem peroxidase (IPR002016), Haem peroxidase superfamily (IPR010255), Peroxidases heam-ligand binding site (IPR019793), Peroxidase, active site (IPR019794), Secretory peroxidase (IPR033905)
LOC_Os01g15830	Os01g0263300	Similar to Peroxidase 72 precursor (EC 1.11.1.7) (Atperox P72) (PRXR8) (ATP6a).	NA	NA	ATP6	ATPASE SUBUNIT 6	atp6, OsPOX1, prx3, POX1	peroxidase 1, class III peroxidase 3	Biological Process: hydrogen peroxide catabolic process (GO:0042744), Biological Process: response to oxidative stress (GO:0006979), Molecular Function: heme binding (GO:0020037), Molecular Function: peroxidase activity (GO:0004601)	Plant peroxidase (IPR000823), Haem peroxidase (IPR002016), Haem peroxidase superfamily (IPR010255), Peroxidases heam-ligand binding site (IPR019793), Peroxidase, active site (IPR019794), Secretory peroxidase (IPR033905)
LOC_Os01g73200	Os01g0963000	Similar to Peroxidase BP 1 precursor.	NA	NA	PRX22	CLASS III PEROXIDASE 22	prx22, OsPRX22, OsPOD	class III peroxidase 22, peroxidase BP1	Biological Process: hydrogen peroxide catabolic process (GO:0042744), Biological Process: response to oxidative stress (GO:0006979), Molecular Function: heme binding (GO:0020037), Molecular Function: peroxidase activity (GO:0004601)	Plant peroxidase (IPR000823), Haem peroxidase (IPR002016), Haem peroxidase superfamily (IPR010255), Peroxidases heam-ligand binding site (IPR019793), Peroxidase, active site (IPR019794), Secretory peroxidase (IPR033905)
LOC_Os06g35520	Os06g0547400	Similar to Peroxidase P7 (EC 1.11.1.7) (TP7).	NA	NA	NA	NA	prx86, PRX86, OsPRX86	class III peroxidase 86, peroxidase FLXPER4, PER4	Biological Process: hydrogen peroxide catabolic process (GO:0042744), Biological Process: response to oxidative stress (GO:0006979), Molecular Function: heme binding (GO:0020037), Molecular Function: peroxidase activity (GO:0004601)	Plant peroxidase (IPR000823), Haem peroxidase (IPR002016), Haem peroxidase superfamily (IPR010255), Peroxidases heam-ligand binding site (IPR019793), Peroxidase, active site (IPR019794), Secretory peroxidase (IPR033905)
LOC_Os07g03730	Os07g0129300	Similar to PR1a protein.	NA	NA	NA	NA	OsPR1, OsPR1a, PR1a, PR1	PATHOGEN RESPONSE GENE 1, PATHOGENESIS-RELATED 1a	Cellular Component: extracellular region (GO:0005576)	Cysteine-rich secretory protein-related (IPR001283), Venom allergen 5-like (IPR002413), CAP domain (IPR014044), Allergen V5/Tpx-1-related, conserved site (IPR018244), CAP superfamily (IPR035940)
LOC_Os07g35810	Os07g0542600	Similar to receptor-like protein kinase RK20-1.	NA	NA	NA	NA	NA	DUF26 kinase gene	Biological Process: protein phosphorylation (GO:0006468), Molecular Function: ATP binding (GO:0005524), Molecular Function: protein kinase activity (GO:0004672)	Protein kinase domain (IPR000719), Gnk2-homologous domain (IPR002902), Serine/threonine-protein kinase, active site (IPR008271), Protein kinase-like domain superfamily (IPR011009), Protein kinase, ATP binding site (IPR017441), Gnk2-homologous domain superfamily (IPR038408)
LOC_Os04g10010	Os04g0179200	Similar to Stem secoisolariciresinol dehydrogenase (Fragment).	NA	NA	MAS	MOMILACTONE A SYNTHASE	OsMAS, MAS1, OsMAS1, OsMAS/SDR110C-MS1, SDR110C-MS1, OsSDR110C-MS1, OsMS1, MS1	Momilactone A synthase 1, Momilactone A synthase	Molecular Function: oxidoreductase activity (GO:0016491), Molecular Function: oxidoreductase activity, acting on the CH-OH group of donors, NAD or NADP as acceptor (GO:0016616)	Short-chain dehydrogenase/reductase SDR (IPR002347), Short-chain dehydrogenase/reductase, conserved site (IPR020904), NAD(P)-binding domain superfamily (IPR036291), Xanthoxin dehydrogenase ABA2-like (IPR045309)
LOC_Os11g31190	Os11g0508600	Sugar transporter, TAL effector-mediated susceptibility to bacterial pathogen	11N3, OsSWEET14, Os11N3, Os-11N3, Xa41(t)	11N3, Xanthomonas oryzae pv. oryzae resistance 41	XA41	XANTHOMONAS ORYZAE PV. ORYZAE RESISTANCE 41	OsSWEET14, SWEET14, Os11N3, Os-11N3, 11N3, Xa41(t), xa41, Os11N3/SWEET14, OsSWEET14/Os11N3	Xanthomonas oryzae pv. oryzae resistance 41, sugar will eventually be exported transporter 14	Cellular Component: membrane (GO:0016020), Molecular Function: sugar transmembrane transporter activity (GO:0051119)	Sugar transporter SWEET repeat (IPR004316), Sugar transporter SWEET (IPR047664)
LOC_Os08g16050	Os08g0260600	Tetraspanin domain containing protein.	NA	NA	TET11	TETRASPANIN 11	OsTET11	tetraspanin 11	Biological Process: auxin-activated signaling pathway (GO:0009734), Cellular Component: membrane (GO:0016020)	Tetraspanin/Peripherin (IPR018499), Tetraspani, plant (IPR044991)
LOC_Os09g35010	Os09g0522000	Transcription activator, "Tolerance to drought, high-salt and cold stresses"	OsDREB1B	Dehydration-responsive element-binding protein 1B	DREB1B	DEHYDRATION-RESPONSIVE ELEMENT-BINDING PROTEIN 1B	OsDREB1B, ERF31, OsERF031, OsERF#031, OsERF31, AP2/EREBP#169, AP2/EREBP169, OsDREB1b, OsDREB1C, OsCBF1, CBF1	Dehydration-responsive element-binding protein 1B, Protein DREB1B, ethylene response factor 31, APETALA2/ethylene-responsive element binding protein 169, C-REPEAT BINDING FACTOR 1	Biological Process: regulation of DNA-templated transcription (GO:0006355), Molecular Function: DNA binding (GO:0003677), Molecular Function: DNA-binding transcription factor activity (GO:0003700)	AP2/ERF domain (IPR001471), DNA-binding domain superfamily (IPR016177), AP2/ERF domain superfamily (IPR036955), Dehydration-responsive element-binding protein 1A-I (IPR045277)
LOC_Os07g26110	Os07g0442900	Uncharacterised protein family UPF0497, trans-membrane plant subgroup domain containing protein.	NA	NA	NA	NA	NA	NA	NA	Casparian strip membrane protein (IPR006459), Casparian strip membrane protein domain (IPR006702), Casparian strip membrane protein/CASP-like protein (IPR044173)
LOC_Os11g42970	Os11g0649700	Uncharacterised protein family UPF0497, trans-membrane plant subgroup domain containing protein.	NA	NA	NA	NA	NA	NA	NA	Casparian strip membrane protein (IPR006459), Casparian strip membrane protein domain (IPR006702), Casparian strip membrane protein/CASP-like protein (IPR044173)
LOC_Os06g33970	Os06g0530600	VQ domain containing protein.	NA	NA	VQ22	VQ MOTIF-CONTAINING PROTEIN 22	OsVQ22	VQ motif-containing protein 22, valine-glutamine protein 22	NA	VQ (IPR008889), VQ motif-containing protein 1/10 (IPR039608)
LOC_Os05g46020	Os05g0537100	WRKY transcription factor 7, Response to the rice pathogens	OsWRKY7	WRKY transcription factor 7	WRKY7	WRKY GENE 7	OsWRKY7	Rice WRKY gene7	Biological Process: regulation of DNA-templated transcription (GO:0006355), Molecular Function: DNA-binding transcription factor activity (GO:0003700), Molecular Function: sequence-specific DNA binding (GO:0043565)	WRKY domain (IPR003657), WRKY domain superfamily (IPR036576), WRKY transcription factor, plant (IPR044810)
LOC_Os03g30830	Os03g0421800	X8 domain containing protein.	NA	NA	NA	NA	NA	NA	NA	X8 domain (IPR012946), Carbohydrate-binding X8 domain-containing protein, plant (IPR044788)
